# Supplementary material for: Comparison of two different host plant genera responding to grapevine leafroll-associated virus 3 infection
Source: Sci Rep. 2020 May 22;10:8505. doi: 10.1038/s41598-020-64972-8 (PMC7244584; doi:10.1038/s41598-020-64972-8)
Supplement: Supplementary file 2 — Supplementary Table S1 [file 41598_2020_64972_MOESM2_ESM.xlsx]

## Sheet: Vitis
Transcript ID	Gene Description	logFC	logCPM	LR	PValue	FDR
GSVIVG01028856001	heat shock protein 83	-7.15544	9.57118	111.467	4.67429e-26	4.38402e-22
GSVIVG01017960001	70kD heat shock protein	-6.62081	8.08424	81.5405	1.71703e-19	8.05202e-16
GSVIVG01019407001	heat shock protein 83	-4.77022	11.9252	48.9387	2.6409e-12	3.09613e-09
GSVIVG01035900001	chaperone protein ClpB4, mitochondrial	-4.76482	8.12812	61.549	4.31853e-15	1.35012e-11
GSVIVG01026014001	stromal 70 kDa heat shock-related protein, chloroplastic	-4.72386	6.67226	59.1559	1.4566e-14	3.41535e-11
GSVIVG01027028001	BAG family molecular chaperone regulator 6 isoform X1 / X2	-4.63793	10.6822	51.9683	5.6405e-13	1.05804e-09
GSVIVG01017087001	pyridoxal 5'-phosphate synthase-like subunit PDX1.2	-4.53255	6.12744	50.1944	1.39242e-12	1.86565e-09
GSVIVG01033388001	short-chain type dehydrogenase/reductase-like	-4.38423	6.43497	51.2759	8.02534e-13	1.25449e-09
GSVIVG01011496001	chaperone protein ClpB3, chloroplastic	-4.18873	8.5764	47.3986	5.79229e-12	6.03621e-09
GSVIVG01017838001	uncharacterized protein LOC100263026 isoform X1	-3.99819	7.50303	40.9426	1.56763e-10	1.0502e-07
GSVIVG01038031001	probable glutathione S-transferase parC	-3.99006	7.13115	34.2118	4.9428e-09	2.01559e-06
GSVIVG01005149001	peptidyl-prolyl cis-trans isomerase FKBP65	-3.98518	6.47293	43.4088	4.44186e-11	4.16602e-08
GSVIVG01026942001	aquaporin PIP1;2	-3.84384	7.35402	42.6612	6.50917e-11	5.54995e-08
GSVIVG01004352001	protein HEAT-STRESS-ASSOCIATED 32	-3.79944	7.5753	41.8523	9.84362e-11	7.69361e-08
GSVIVG01001203001	BI1-like protein	-3.78743	6.30932	37.6812	8.33032e-10	3.9065e-07
GSVIVG01031814001	eruloyl CoA ortho-hydroxylase 2	-3.73598	5.95352	31.2343	2.28686e-08	6.77733e-06
GSVIVG01027380001	uncharacterized protein OsI_027940 isoform X1 / X2	-3.72525	6.06453	39.3335	3.57266e-10	2.09425e-07
GSVIVG01033620001	uncharacterized protein LOC109123028	-3.71019	6.05652	37.871	7.55803e-10	3.73088e-07
GSVIVG01033741001	uncharacterized protein LOC100240792 [Vitis vinifera]	-3.67139	5.46107	26.9133	2.12787e-07	4.24623e-05
GSVIVG01027394001	protein ZINC INDUCED FACILITATOR 1 isoform X2	-3.66281	6.85915	24.2868	8.30055e-07	0.000127624
GSVIVG01023525001	probable low-specificity L-threonine aldolase 1	-3.64633	7.04767	38.8044	4.68473e-10	2.58459e-07
GSVIVG01024770001	anthranilate synthase alpha subunit 2, chloroplastic isoform X2	-3.59569	6.31463	29.5603	5.42048e-08	1.45253e-05
GSVIVG01002788001	transcription factor bHLH36	-3.55187	5.45511	24.3791	7.91215e-07	0.000125485
GSVIVG01025299001	probable copper-transporting ATPase HMA5	-3.52082	7.39354	36.6533	1.4112e-09	6.30269e-07
GSVIVG01035385001	heat shock factor protein HSF30 isoform X2	-3.50188	7.0938	33.7423	6.29187e-09	2.36046e-06
GSVIVG01031820001	protein DOWNY MILDEW RESISTANCE 6	-3.48064	6.06038	19.1326	1.21946e-05	0.00100327
GSVIVG01011785001	uncharacterized protein LOC100254373	-3.42853	6.91159	34.0942	5.25085e-09	2.05199e-06
GSVIVG01002581001	uncharacterized protein LOC100853077 isoform X1	-3.32962	5.73877	27.4651	1.59956e-07	3.4096e-05
GSVIVG01005966001	glutathione S-transferase DHAR3, chloroplastic isoform X1	-3.32854	6.75721	24.3512	8.0276e-07	0.000125485
GSVIVG01030588001	aconitate hydratase, cytoplasmic	-3.32017	7.36565	32.1015	1.46323e-08	4.90129e-06
GSVIVG01008461001	hypothetical protein VITISV_034261	-3.31086	6.7716	31.5893	1.90473e-08	6.16015e-06
GSVIVG01016487001	tropinone reductase homolog At5g06060	-3.26622	6.4987	26.8004	2.25588e-07	4.40789e-05
GSVIVG01008677001	hypothetical protein VITISV_024938 [Vitis vinifera]	-3.25657	4.76609	22.1926	2.46627e-06	0.000296554
GSVIVG01017494001	protein NUCLEAR FUSION DEFECTIVE 4	-3.25314	6.17	31.4196	2.0787e-08	6.49869e-06
GSVIVG01009202001	uncharacterized protein C6C3.02c	-3.22969	7.30009	31.2128	2.31234e-08	6.77733e-06
GSVIVG01027723001	ethylene receptor 2	-3.19361	7.84591	28.9874	7.28511e-08	1.84668e-05
GSVIVG01007880001	heat shock protein 101 isoform X1	-3.16389	10.533	28.5037	9.35192e-08	2.3082e-05
GSVIVG01002527001	peptidyl-prolyl cis-trans isomerase FKBP62	-3.1511	10.1516	28.117	1.14201e-07	2.61241e-05
GSVIVG01016615001	aquaporin TIP1-1	-3.12734	5.5886	12.1469	0.000491684	0.014924
GSVIVG01034295001	adenylate isopentenyltransferase 3, chloroplastic	-3.12376	4.91934	20.9016	4.83503e-06	0.000477344
GSVIVG01024747001	uncharacterized protein LOC104879530 isoform X2	-3.10331	5.29662	22.1411	2.53333e-06	0.000297242
GSVIVG01001966001	gibberellin 2-beta-dioxygenase 8	-3.09841	6.82234	28.3925	9.90465e-08	2.38194e-05
GSVIVG01026090001	uncharacterized protein LOC100252816 isoform X1	-3.08592	8.69648	28.3427	1.01632e-07	2.38301e-05
GSVIVG01031834001	protein DMR6-LIKE OXYGENASE 2	-3.08219	6.02817	17.8693	2.3661e-05	0.00156279
GSVIVG01006776001	probable beta-D-xylosidase 6	-3.08055	4.9764	19.9988	7.749e-06	0.00068564
GSVIVG01017937001	sugar transport protein 8	-3.07959	8.53685	24.6577	6.84701e-07	0.000114675
GSVIVG01024290001	probable glutathione S-transferase	-3.03103	6.64231	15.5792	7.91215e-05	0.00401125
GSVIVG01033965001	E3 ubiquitin-protein ligase rnf8 isoform X3	-3.02314	5.10267	22.2114	2.44218e-06	0.000296554
GSVIVG01020843001	3-hydroxyisobutyryl-CoA hydrolase-like protein 5	-3.00382	6.57249	27.0471	1.98561e-07	4.07839e-05
GSVIVG01034132001	hsp70-binding protein 1	-2.95584	8.33718	27.0328	2.00028e-07	4.07839e-05
GSVIVG01030556001	mpv17-like protein	-2.95078	4.86862	20.8084	5.07612e-06	0.000485805
GSVIVG01013493001	uncharacterized protein LOC109123373	-2.94909	5.31474	12.7881	0.000348827	0.0116845
GSVIVG01021112001	dnaJ homolog subfamily B member 13	-2.94801	8.0853	26.1367	3.18076e-07	5.96647e-05
GSVIVG01011428001	uncharacterized protein LOC100266209	-2.91956	5.8375	23.716	1.11653e-06	0.000161106
GSVIVG01009445001	uncharacterized protein LOC100257564	-2.91947	5.49819	22.1395	2.53538e-06	0.000297242
GSVIVG01009287001	squalene monooxygenase	-2.89799	6.20782	25.3426	4.79993e-07	8.65741e-05
GSVIVG01008073001	protein NRT1/ PTR FAMILY 2.11	-2.87767	4.88262	20.5498	5.80991e-06	0.000534227
GSVIVG01020688001	transcription factor bHLH30	-2.83116	5.11383	18.3905	1.79953e-05	0.00128838
GSVIVG01002108001	probable mannitol dehydrogenase isoform X2	-2.81639	4.6198	14.2417	0.000160767	0.00667249
GSVIVG01021471001	calcyclin-binding protein	-2.79598	7.46659	23.4383	1.28985e-06	0.000177904
GSVIVG01028328001	myb-related protein Myb4	-2.79097	5.06135	19.6689	9.20888e-06	0.000792386
GSVIVG01033627001	vacuolar amino acid transporter 1 isoform X2	-2.76622	4.65718	18.9192	1.36373e-05	0.00108767
GSVIVG01034567001	uncharacterized protein LOC104882433 isoform X3	-2.76046	5.08868	18.7797	1.46718e-05	0.0011345
GSVIVG01024778001	uncharacterized protein LOC100248366	-2.75787	5.00947	19.4412	1.03742e-05	0.00086875
GSVIVG01009931001	endoplasmin homolog	-2.74906	10.3057	21.5943	3.36858e-06	0.000364008
GSVIVG01038734001	serine/arginine-rich splicing factor SC35	-2.7482	5.4071	18.5055	1.69419e-05	0.00123177
GSVIVG01012158001	mitochondrial amidoxime-reducing component 1	-2.7406	5.67304	19.538	9.86188e-06	0.000839731
GSVIVG01035255001	phytoene synthase 2, chloroplastic	-2.72175	6.36509	22.9805	1.63652e-06	0.00021927
GSVIVG01028797001	probable membrane-associated kinase regulator 2	-2.71897	5.31626	17.7565	2.51055e-05	0.00162949
GSVIVG01026462001	LOW QUALITY PROTEIN: receptor protein kinase TMK1	-2.69154	5.06488	18.5966	1.61508e-05	0.00119224
GSVIVG01029025001	chaperonin CPN60-2, mitochondrial	-2.68736	7.95995	22.0906	2.60079e-06	0.000301146
GSVIVG01010102001	uncharacterized protein LOC100247891	-2.65643	5.95861	20.9871	4.62396e-06	0.000466324
GSVIVG01033842001	iron-sulfur assembly protein IscA-like 2, mitochondrial isoform X2	-2.64788	4.79334	17.4265	2.98636e-05	0.0018798
GSVIVG01009747001	glucose-1-phosphate adenylyltransferase large subunit 1	-2.62126	4.44289	14.5506	0.000136445	0.00597998
GSVIVG01034602001	mitochondrial acidic protein MAM33	-2.62084	5.72098	18.6461	1.57368e-05	0.00118076
GSVIVG01014666001	cysteine synthase 2 isoform X2	-2.60783	6.16365	18.9126	1.36842e-05	0.00108767
GSVIVG01020078001	homeobox-leucine zipper protein HAT5	-2.6059	4.89378	15.4175	8.61887e-05	0.00418842
GSVIVG01035411001	protein REVERSION-TO-ETHYLENE SENSITIVITY1 isoform X1	-2.59127	5.74165	15.1268	0.000100528	0.00471425
GSVIVG01036758001	uncharacterized protein LOC100257013	-2.58139	8.10923	18.3081	1.8791e-05	0.00132512
GSVIVG01010589001	stilbene synthase 5 isoform X2	-2.5767	4.69933	16.4418	5.01668e-05	0.00281745
GSVIVG01023830001	uncharacterized protein LOC100242814	-2.57177	4.68749	17.0348	3.67001e-05	0.00223513
GSVIVG01025490001	ruBisCO large subunit-binding protein subunit beta, chloroplastic	-2.56562	9.28717	17.2467	3.28265e-05	0.00203894
GSVIVG01009794001	thioredoxin H-type	-2.55562	5.42534	16.7953	4.16356e-05	0.00245597
GSVIVG01028722001	multidrug resistance-associated protein 1 isoform X1	-2.55449	7.72425	16.7572	4.24802e-05	0.00248312
GSVIVG01019607001	luminal-binding protein 5	-2.55356	9.82206	19.0549	1.2701e-05	0.00103585
GSVIVG01019523001	endoglucanase 6	-2.55224	4.93306	15.2999	9.17237e-05	0.00441168
GSVIVG01020678001	protein trichome birefringence-like 39	-2.54621	4.57424	15.4666	8.39765e-05	0.0041077
GSVIVG01002899001	peptidyl-prolyl cis-trans isomerase FKBP62, partial	-2.51455	7.07618	14.4559	0.000143483	0.00617307
GSVIVG01017110001	heat shock 70 kDa protein 14	-2.51436	10.2906	18.734	1.50278e-05	0.0011459
GSVIVG01018832001	cytochrome P450 84A1	-2.48257	7.5266	18.8279	1.4306e-05	0.00111813
GSVIVG01033806001	uridine nucleosidase 1	-2.4824	5.32322	15.1719	9.81516e-05	0.00462782
GSVIVG01007583001	BTB/POZ and TAZ domain-containing protein 1	-2.47622	7.08132	17.9061	2.3208e-05	0.00154374
GSVIVG01025923001	putative 12-oxophytodienoate reductase 11	-2.47088	6.00729	18.3322	1.85541e-05	0.00131833
GSVIVG01008985001	sulfate transporter isoform X2	-2.47042	7.29346	18.7686	1.47574e-05	0.0011345
GSVIVG01018044001	uncharacterized protein LOC100263179	-2.46922	4.37514	12.7522	0.000355597	0.0118174
GSVIVG01014120001	probable leucine-rich repeat receptor-like serine/threonine-protein kinase At3g14840	-2.46916	4.90701	15.5166	8.1786e-05	0.0041077
GSVIVG01009981001	F-box protein SKP2A isoform X2	-2.45964	5.85861	16.5879	4.64453e-05	0.00265616
GSVIVG01016257001	phenylalanine ammonia-lyase G1	-2.45301	5.84608	17.5194	2.84398e-05	0.00180227
GSVIVG01011877001	universal stress protein A-like protein	-2.44555	4.55712	11.0376	0.000892845	0.0227469
GSVIVG01023509001	uncharacterized protein LOC104880636	-2.4325	5.08051	15.0401	0.000105251	0.00491047
GSVIVG01005679001	calnexin homolog	-2.42345	6.77229	18.0479	2.1542e-05	0.00144316
GSVIVG01011742001	10 kDa chaperonin, mitochondrial	-2.42079	6.41165	18.1593	2.03171e-05	0.00139914
GSVIVG01035688001	BURP domain protein RD22	-2.40816	4.3081	11.6856	0.000629865	0.0177937
GSVIVG01029116001	CBL-interacting protein kinase 09 isoform X1	-2.39749	7.2845	17.6712	2.62578e-05	0.00168679
GSVIVG01002109001	probable mannitol dehydrogenase isoform X2	-2.38672	7.36645	16.0245	6.25296e-05	0.00335123
GSVIVG01030056001	heat shock protein 90-6, mitochondrial isoform X2	-2.37532	8.24911	17.6389	2.67067e-05	0.00170396
GSVIVG01011756001	auxin efflux carrier component 3	-2.3739	5.78272	15.2544	9.39571e-05	0.00449604
GSVIVG01038517001	heat shock 70 kDa protein, mitochondrial isoform X1	-2.36991	9.03846	16.2155	5.65291e-05	0.00306466
GSVIVG01019902001	copper chaperone for superoxide dismutase, chloroplastic/cytosolic	-2.36455	4.61114	11.5356	0.000682743	0.0188956
GSVIVG01009730001	uncharacterized protein LOC100259078	-2.36124	4.72982	14.0355	0.000179389	0.00712918
GSVIVG01006775001	uncharacterized protein LOC100243916 isoform X1	-2.35292	5.03982	14.1487	0.000168912	0.00682212
GSVIVG01010525001	probable WRKY transcription factor 75	-2.35242	5.7291	13.1787	0.000283149	0.0101505
GSVIVG01024341001	uncharacterized protein LOC100251027	-2.34713	6.25533	12.9442	0.000320907	0.0110302
GSVIVG01018648001	putative glycerol-3-phosphate transporter 1	-2.34693	4.68736	13.4162	0.000249464	0.009104
GSVIVG01035048001	GATA transcription factor 16	-2.34086	4.50847	12.6354	0.000378518	0.0123268
GSVIVG01031526001	ruBisCO large subunit-binding protein subunit alpha	-2.32167	8.11416	16.8974	3.94565e-05	0.00235708
GSVIVG01015211001	glycine dehydrogenase (decarboxylating), mitochondrial	-2.31941	6.1229	14.3891	0.000148659	0.00633758
GSVIVG01016197001	protein NUCLEAR FUSION DEFECTIVE 4	-2.31688	5.50578	13.9147	0.000191301	0.00738507
GSVIVG01021910001	protein TRANSPORT INHIBITOR RESPONSE 1	-2.31491	7.82812	13.5279	0.000235041	0.00867895
GSVIVG01014231001	malate dehydrogenase, glyoxysomal isoform X1	-2.3146	6.53324	13.1272	0.000291041	0.0103007
GSVIVG01016697001	17.4 kDa class III heat shock protein	-2.3114	5.77064	14.5181	0.000138823	0.00602787
GSVIVG01037572001	transcription factor LHW isoform X2	-2.30475	7.70483	15.6794	7.50371e-05	0.00388825
GSVIVG01018057001	ATP sulfurylase 1, chloroplastic	-2.29308	9.43249	14.8851	0.000114262	0.00520224
GSVIVG01019884001	protein STAY-GREEN 1, chloroplastic	-2.29292	5.19243	11.1457	0.000842272	0.0218827
GSVIVG01032135001	peptidyl-prolyl cis-trans isomerase FKBP42	-2.28118	5.6465	14.2141	0.00016314	0.00672589
GSVIVG01035231001	protein REVEILLE 1	-2.27974	4.55464	13.8035	0.000202956	0.00772129
GSVIVG01008900001	uncharacterized protein LOC104882468	-2.27963	6.74933	15.9496	6.50531e-05	0.00344708
GSVIVG01033999001	BAHD acyltransferase DCR	-2.27901	7.58039	13.0879	0.000297207	0.0104011
GSVIVG01015550001	uncharacterized protein LOC100257716	-2.26437	4.83754	10.3983	0.00126134	0.029355
GSVIVG01008982001	bifunctional aspartate aminotransferase and glutamate/aspartate-prephenate aminotransferase	-2.25937	5.65209	12.5232	0.000401924	0.0128219
GSVIVG01038653001	caffeic acid O-methyltransferase isoform X1	-2.24941	6.04289	14.2099	0.000163504	0.00672589
GSVIVG01011068001	uncharacterized protein LOC100256341	-2.236	4.67725	12.8236	0.000342271	0.0116083
GSVIVG01016276001	aquaporin PIP1-2	-2.235	7.7986	13.0763	0.000299058	0.010427
GSVIVG01031457001	pheophorbide a oxygenase, chloroplastic	-2.22911	6.56152	15.4968	8.26443e-05	0.0041077
GSVIVG01021397001	probable WRKY transcription factor 71	-2.2273	4.79013	12.7891	0.000348636	0.0116845
GSVIVG01025204001	uncharacterized protein LOC100262081	-2.22156	5.99993	13.6512	0.000220106	0.0082575
GSVIVG01028256001	ABC transporter B family member 11	-2.20522	8.59694	14.3361	0.000152902	0.00640207
GSVIVG01020797001	hypothetical protein VITISV_041880	-2.20378	5.82161	12.4884	0.000409484	0.0129605
GSVIVG01001339001	hypothetical protein VITISV_004050	-2.20248	6.12786	13.4203	0.000248921	0.009104
GSVIVG01031730001	ABSCISIC ACID-INSENSITIVE 5-like protein 5 isoform X2	-2.18571	4.69094	12.4061	0.000427936	0.0133072
GSVIVG01035542001	uncharacterized protein LOC100262900	-2.1755	5.50612	12.8138	0.000344077	0.0116083
GSVIVG01011487001	cyclic nucleotide-gated ion channel 2 isoform X2	-2.16218	5.76176	13.3504	0.000258371	0.00935621
GSVIVG01007956001	probable serine/threonine-protein kinase At1g54610	-2.15214	4.86514	12.0492	0.000518133	0.0153784
GSVIVG01013402001	serine/threonine-protein kinase/endoribonuclease IRE1b	-2.14567	7.07989	13.3794	0.000254399	0.00924811
GSVIVG01032479001	formate dehydrogenase, mitochondrial	-2.14535	9.70666	13.5736	0.000229388	0.00850369
GSVIVG01009485001	ripening-related bZIP protein-like isoform X3	-2.14433	4.89102	11.8855	0.000565726	0.016326
GSVIVG01038688001	protein SPIRAL1-like 1	-2.1419	4.87524	10.273	0.00134992	0.0305653
GSVIVG01020594001	tyrosine aminotransferase isoform X1	-2.14158	4.75024	12.2005	0.000477775	0.0145962
GSVIVG01028857001	glutaminyl-peptide cyclotransferase	-2.13973	5.00894	11.9944	0.000533616	0.015788
GSVIVG01013367001	catalase isozyme 1	-2.1392	7.25738	14.1176	0.000171731	0.00688318
GSVIVG01029945001	uncharacterized protein LOC100241637	-2.13203	6.09481	11.4912	0.000699274	0.0190654
GSVIVG01002334001	thiosulfate sulfurtransferase 16, chloroplastic	-2.12836	4.42871	11.1788	0.000827355	0.0216753
GSVIVG01030948001	2-hydroxyacyl-CoA lyase	-2.12805	6.20693	14.1538	0.000168455	0.00682212
GSVIVG01014062001	chaperone protein ClpD, chloroplastic isoform X3	-2.12335	4.45135	11.9648	0.000542139	0.0158898
GSVIVG01035907001	deSI-like protein At4g17486	-2.11974	6.83235	13.9531	0.000187425	0.00736518
GSVIVG01008628001	transcription factor bHLH137	-2.11716	6.57721	13.7011	0.000214324	0.00807286
GSVIVG01037773001	probable serine/threonine-protein kinase WNK11	-2.11634	4.67662	11.0631	0.000880619	0.0226283
GSVIVG01011037001	gibberellin receptor GID1B	-2.11202	8.93009	12.4939	0.000408294	0.0129605
GSVIVG01030992001	LEAF RUST 10 DISEASE-RESISTANCE LOCUS RECEPTOR-LIKE PROTEIN KINASE-like 1.4 isoform X4	-2.10909	5.26707	11.5754	0.000668287	0.0186136
GSVIVG01021530001	probable inositol transporter 2	-2.0984	8.41441	12.1178	0.000499427	0.01502
GSVIVG01004079001	uncharacterized protein LOC100249520 isoform X1	-2.08808	7.93208	12.1151	0.000500158	0.01502
GSVIVG01019778001	probable LRR receptor-like serine/threonine-protein kinase At1g63430	-2.08389	5.71391	12.3325	0.000445133	0.0137332
GSVIVG01025800001	cytochrome P450 98A2	-2.07982	6.14405	13.1629	0.000285543	0.0101829
GSVIVG01004941001	uncharacterized protein LOC104880636	-2.07874	4.749	10.9489	0.000936591	0.0237413
GSVIVG01036548001	uncharacterized protein LOC100267868 isoform X1	-2.07631	5.23154	10.8728	0.000975856	0.0245377
GSVIVG01009928001	thaumatin-like protein 1b	-2.0697	8.09039	11.4382	0.000719495	0.0195599
GSVIVG01020132001	transcription factor MYB1R1	-2.0685	5.35308	11.3319	0.000761853	0.0204155
GSVIVG01037621001	uncharacterized protein LOC100267545 isoform X1	-2.05343	6.15841	12.6032	0.000385097	0.0124118
GSVIVG01015036001	20 kDa chaperonin, chloroplastic	-2.04272	6.91086	11.0508	0.000886475	0.0226843
GSVIVG01030479001	uncharacterized protein LOC100246609	-2.04125	5.07482	9.99036	0.00157362	0.0339286
GSVIVG01029458001	myb family transcription factor PHL6	-2.03285	6.26173	12.5477	0.000396688	0.0126981
GSVIVG01021183001	pentatricopeptide repeat-containing protein At1g28690, mitochondrial	-2.03067	4.31714	10.2058	0.00139996	0.0312625
GSVIVG01028791001	probable 26S protease regulatory subunit 10B isoform X2	-2.00983	7.70101	11.1948	0.000820274	0.0215589
GSVIVG01035743001	E3 ubiquitin-protein ligase MIEL1	-2.00883	9.05959	12.47	0.000413545	0.0129721
GSVIVG01010042001	protein LAZ1 homolog 1 isoform X1	-1.99936	6.4447	9.90458	0.00164868	0.0353037
GSVIVG01037683001	uncharacterized protein LOC109123862	-1.999	4.33271	10.2781	0.00134615	0.0305653
GSVIVG01015235001	uncharacterized protein LOC100249262	-1.99454	5.41085	10.0738	0.00150392	0.0328795
GSVIVG01007621001	quinolinate synthase, chloroplastic	-1.99178	5.21486	10.0068	0.00155966	0.033783
GSVIVG01005680001	calnexin homolog	-1.99011	7.22515	11.5129	0.000691165	0.0189851
GSVIVG01027519001	vacuolar protein 8	-1.98388	4.70637	9.18567	0.00243917	0.0476603
GSVIVG01013935001	ethylene-responsive transcription factor 5	-1.98184	4.93365	10.2185	0.00139037	0.0311969
GSVIVG01000020001	probable E3 ubiquitin-protein ligase LUL3	-1.97797	4.63877	10.2651	0.00135571	0.0305653
GSVIVG01031017001	mannose-6-phosphate isomerase 1	-1.96741	5.61614	10.6392	0.00110718	0.0264231
GSVIVG01037614001	probable folate-biopterin transporter 4	-1.95421	4.85795	9.99049	0.0015735	0.0339286
GSVIVG01035321001	derlin-1	-1.95388	5.39189	9.88175	0.00166926	0.0356629
GSVIVG01001292001	protein NRT1/ PTR FAMILY 6.3	-1.9469	6.19613	11.4961	0.000697437	0.0190654
GSVIVG01019849001	protein p21	-1.93958	5.75868	9.0917	0.00256772	0.0492846
GSVIVG01015269001	gamma-glutamyltranspeptidase 3	-1.93865	4.81499	9.80439	0.00174096	0.0366447
GSVIVG01007270001	probable tyrosine-protein phosphatase At1g05000 isoform X2	-1.922	4.8721	9.19298	0.00242945	0.0475695
GSVIVG01016752001	E3 ubiquitin-protein ligase SPL2	-1.91969	5.17674	9.20276	0.00241651	0.0474151
GSVIVG01038614001	small G protein signaling modulator 2 isoform X1	-1.90816	5.69305	10.057	0.00151771	0.0330268
GSVIVG01023716001	tetratricopeptide repeat protein 1	-1.90607	6.95726	11.2318	0.000804071	0.0212433
GSVIVG01038380001	heat shock 70 kDa protein 17	-1.90012	7.70556	10.8891	0.000967343	0.024389
GSVIVG01012068001	uncharacterized protein LOC104879015 isoform X2	-1.89737	6.18324	10.8966	0.000963396	0.024355
GSVIVG01019756001	uncharacterized protein LOC100261521	-1.88727	7.52772	9.36511	0.00221155	0.0447029
GSVIVG01024994001	heat shock cognate 70 kDa protein 2	-1.88246	10.9102	9.85046	0.00169789	0.0360284
GSVIVG01027030001	F-box/kelch-repeat protein At3g61590	-1.88205	4.45168	9.38497	0.00218771	0.0443166
GSVIVG01035719001	serine/threonine protein phosphatase 2A 57 kDa regulatory subunit B' iota isoform	-1.87982	4.73596	9.31149	0.00227721	0.045346
GSVIVG01028648001	desumoylating isopeptidase 1	-1.87735	6.17083	10.8278	0.000999882	0.0247533
GSVIVG01035892001	stromal cell-derived factor 2-like protein	-1.8703	6.23299	10.4817	0.0012056	0.0285416
GSVIVG01019766001	probable phospholipid hydroperoxide glutathione peroxidase	-1.86971	8.36258	10.5231	0.00117893	0.0280638
GSVIVG01016560001	protein kinase APK1A, chloroplastic isoform X1	-1.86666	6.89671	10.2105	0.0013964	0.0312573
GSVIVG01011078001	DAR GTPase 3, chloroplastic isoform X2	-1.86523	4.5002	9.11747	0.0025318	0.0487592
GSVIVG01010274001	defensin Ec-AMP-D2	-1.85892	9.84428	10.3648	0.00128443	0.029771
GSVIVG01032030001	uncharacterized protein LOC100852901	-1.85514	4.3585	9.14942	0.00248797	0.04833
GSVIVG01013785001	ATP-citrate synthase alpha chain protein 1 isoform X2	-1.85479	6.52131	10.8001	0.00101495	0.0248544
GSVIVG01032458001	cinnamoyl-CoA reductase-like SNL6	-1.85372	6.41154	10.8328	0.000997167	0.0247533
GSVIVG01030525001	protein disulfide isomerase-like 2-3	-1.85143	7.38267	9.85325	0.00169532	0.0360284
GSVIVG01024578001	probable serine/threonine-protein kinase WNK4	-1.84296	8.17519	10.6631	0.00109297	0.0261726
GSVIVG01004634001	5'-adenylylsulfate reductase 3, chloroplastic-like	-1.84219	4.67062	9.14073	0.00249981	0.0484416
GSVIVG01010044001	pathogen-related protein	-1.8375	6.67849	10.2786	0.00134585	0.0305653
GSVIVG01015438001	uncharacterized protein LOC100245830	-1.83517	6.44938	10.2685	0.00135322	0.0305653
GSVIVG01014150001	probable LRR receptor-like serine/threonine-protein kinase At1g53440 isoform X3	-1.83102	6.35243	10.4548	0.00122333	0.0287466
GSVIVG01017042001	putative aquaporin	-1.8157	8.0291	9.27882	0.00231819	0.0460384
GSVIVG01015298001	receptor-like protein kinase 5	-1.81067	5.92542	9.77723	0.00176687	0.0370725
GSVIVG01033316001	zinc finger CCCH domain-containing protein 30	-1.80525	8.34281	10.1886	0.00141311	0.0314812
GSVIVG01018883001	Uncharacterized protein	-1.80066	5.64548	9.06957	0.00259899	0.0495445
GSVIVG01003469001	heat shock cognate protein 80	-1.78925	11.134	9.32052	0.00226602	0.0453156
GSVIVG01020514001	leucine-rich repeat receptor-like serine/threonine-protein kinase At1g17230	-1.76583	8.43045	9.7415	0.00180154	0.0377158
GSVIVG01023958001	hypothetical protein VITISV_022757	-1.76	7.11091	9.31263	0.00227579	0.045346
GSVIVG01023822001	uncharacterized protein LOC100250419 isoform X1	-1.75965	7.99728	9.68687	0.0018559	0.0385952
GSVIVG01008705001	cytoplasmic tRNA 2-thiolation protein 1 isoform X2	-1.69673	6.2251	9.05094	0.0026256	0.0499476
GSVIVG01010845001	Uncharacterized protein	1.95114	8.62386	9.04733	0.00263078	0.0499476
GSVIVG01005450001	S-acyltransferase 14	1.95701	6.39626	9.08291	0.0025801	0.0492846
GSVIVG01013057001	cellulose synthase-like protein D2	1.97244	8.62413	9.08662	0.00257486	0.0492846
GSVIVG01011140001	E3 ubiquitin-protein ligase PUB23	1.98327	6.77047	9.20941	0.00240774	0.0473421
GSVIVG01007726001	uncharacterized protein LOC100245004 isoform X1	2.0022	6.89097	9.33819	0.00224428	0.0451696
GSVIVG01031601001	xyloglucan endotransglucosylase/hydrolase 2	2.00712	6.46714	9.08771	0.00257332	0.0492846
GSVIVG01033033001	glycerophosphodiester phosphodiesterase GDPD1, chloroplastic	2.0273	6.98782	9.54577	0.0020041	0.0410404
GSVIVG01028777001	probable leucine-rich repeat receptor-like protein kinase At5g63930	2.03895	7.66308	9.41785	0.00214883	0.043623
GSVIVG01032833001	uncharacterized protein LOC100257064	2.03901	6.10607	9.54955	0.00199999	0.0410404
GSVIVG01016299001	hypothetical protein VITISV_027869	2.04341	5.96947	9.23249	0.00237758	0.0469459
GSVIVG01011631001	remorin	2.06075	5.96101	9.59848	0.00194738	0.0401418
GSVIVG01023220001	probable serine/threonine-protein kinase At1g09600	2.06377	7.65392	9.86473	0.00168477	0.0359124
GSVIVG01012762001	TMV resistance protein N	2.07801	7.22691	9.12377	0.00252309	0.0487592
GSVIVG01001426001	probable choline kinase 1	2.08272	9.29306	9.70818	0.0018345	0.0383201
GSVIVG01035962001	chorismate mutase 2	2.08737	7.62906	9.46822	0.00209062	0.0425335
GSVIVG01003114001	ETO1-like protein 1	2.09879	7.86648	10.2978	0.00133192	0.0304685
GSVIVG01020783001	uncharacterized protein LOC100267696 isoform X2	2.10658	6.39462	9.82301	0.00172342	0.0364054
GSVIVG01034713001	transcriptional activator DEMETER	2.11783	6.94461	9.70292	0.00183975	0.0383446
GSVIVG01000116001	calcium-transporting ATPase 2, plasma membrane-type	2.12699	6.43019	10.6801	0.00108297	0.026044
GSVIVG01036397001	uncharacterized protein LOC100244818	2.13593	6.28996	10.7751	0.00102875	0.0250288
GSVIVG01007275001	U-box domain-containing protein 9	2.14093	7.29558	10.4507	0.001226	0.0287466
GSVIVG01026000001	receptor-like protein kinase HAIKU2	2.14296	7.65861	10.1442	0.00144758	0.0320208
GSVIVG01034907001	hypothetical protein VITISV_004341	2.14886	5.46709	9.34782	0.0022325	0.0450294
GSVIVG01029311001	transcription factor bHLH35	2.16232	8.46041	10.7727	0.00103008	0.0250288
GSVIVG01011458001	uncharacterized protein At5g39570	2.1667	7.65664	9.14873	0.0024889	0.04833
GSVIVG01030553001	probable protein phosphatase 2C 52	2.17938	5.49116	9.12095	0.00252698	0.0487592
GSVIVG01024740001	inositol 3-kinase	2.18763	5.74609	9.15666	0.00247814	0.0483212
GSVIVG01019511001	probable WRKY transcription factor 41	2.19526	7.57396	11.1043	0.000861301	0.0223153
GSVIVG01008492001	transcription factor GTE10 isoform X1	2.20541	8.57861	10.8246	0.00100158	0.0247533
GSVIVG01037731001	uncharacterized protein LOC104877603 isoform X4	2.2134	6.18078	10.3288	0.00130972	0.0301075
GSVIVG01025105001	mitogen-activated protein kinase 3	2.21773	9.75598	10.0623	0.00151335	0.0330086
GSVIVG01036404001	TMV resistance protein N-like	2.21778	5.68642	10.2307	0.00138119	0.0310652
GSVIVG01022428001	patellin-3	2.21842	3.89516	9.47525	0.00208263	0.0424629
GSVIVG01010619001	BAG family molecular chaperone regulator 1	2.22234	7.33247	10.8222	0.00100291	0.0247533
GSVIVG01017269001	probable disease resistance protein At5g63020 isoform X2	2.22572	6.0332	11.2563	0.000793513	0.0210832
GSVIVG01026003001	uncharacterized protein LOC104881482	2.22699	9.11799	10.3336	0.00130631	0.0301028
GSVIVG01003474001	BTB/POZ domain-containing protein At5g47800 isoform X1	2.23757	4.51668	9.56503	0.00198319	0.0407901
GSVIVG01027162001	transcription factor bHLH3	2.23875	7.31859	10.7624	0.00103585	0.0251039
GSVIVG01034432001	probable disease resistance protein At5g66900	2.25365	7.02555	11.5295	0.000684987	0.0188956
GSVIVG01028718001	probable WRKY transcription factor 53	2.2633	5.09955	9.3207	0.00226579	0.0453156
GSVIVG01032071001	unnamed protein product, partial	2.26993	4.1528	10.037	0.00153427	0.0333101
GSVIVG01005054001	L-ascorbate oxidase homolog	2.27227	5.72004	10.848	0.000989044	0.024708
GSVIVG01023805001	glucose-1-phosphate adenylyltransferase large subunit 1	2.27453	4.93886	10.0854	0.00149451	0.0327501
GSVIVG01032027001	uncharacterized protein At1g04910	2.28355	7.9811	11.9718	0.00054013	0.0158805
GSVIVG01007940001	dCTP pyrophosphatase 1	2.29091	4.16571	9.95771	0.00160178	0.0344565
GSVIVG01022193001	NADPH-dependent 1-acyldihydroxyacetone phosphate reductase	2.29705	6.00355	11.7475	0.000609259	0.0174132
GSVIVG01037270001	uncharacterized protein LOC100255166	2.29971	3.70973	9.61667	0.00192819	0.0398337
GSVIVG01016550001	actin-1	2.30357	3.33623	9.32382	0.00226194	0.0453156
GSVIVG01009106001	cationic peroxidase 1	2.3109	4.88909	9.91865	0.00163612	0.0351148
GSVIVG01011603001	probable xyloglucan endotransglucosylase/hydrolase protein 28	2.31534	7.61047	11.8334	0.00058179	0.0167381
GSVIVG01029452001	uncharacterized protein LOC100241082 isoform X3	2.32766	3.60472	9.6788	0.00186407	0.0386794
GSVIVG01022328001	lipase-like PAD4 isoform X1	2.33024	7.26172	11.072	0.00087642	0.0225823
GSVIVG01024518001	calcium uniporter protein 6, mitochondrial	2.33378	6.96636	11.5342	0.000683258	0.0188956
GSVIVG01026974001	late embryogenesis abundant protein Lea14-A	2.35	7.38474	10.1602	0.00143501	0.0318179
GSVIVG01006430001	cysteine-rich receptor-like protein kinase 10	2.35401	6.40134	12.6393	0.000377717	0.0123268
GSVIVG01018941001	anaphase-promoting complex subunit 10 isoform X1	2.36515	3.85599	9.51016	0.00204337	0.0417533
GSVIVG01026711001	TMV resistance protein N isoform X1	2.36852	5.24988	9.27597	0.0023218	0.0460384
GSVIVG01014414001	receptor-like protein kinase THESEUS 1 isoform X1	2.36923	7.43	10.1215	0.0014655	0.0323409
GSVIVG01032566001	uncharacterized protein LOC100261175	2.36963	6.86656	12.6512	0.000375328	0.0123084
GSVIVG01001198001	sulfate transporter 3.1	2.37072	4.24821	10.4782	0.00120793	0.0285416
GSVIVG01001185001	vicilin-like antimicrobial peptides 2-3	2.37432	7.88393	12.3674	0.000436907	0.0135239
GSVIVG01008453001	protein TIFY 6B isoform X4	2.37567	4.09132	10.8088	0.00101018	0.0248524
GSVIVG01011652001	adagio protein 3	2.37856	5.14434	10.8452	0.000990534	0.024708
GSVIVG01034023001	probable sugar phosphate/phosphate translocator At3g11320	2.3857	8.05223	12.4037	0.000428488	0.0133072
GSVIVG01035865001	probable LRR receptor-like serine/threonine-protein kinase At1g56130	2.39164	3.63583	9.25876	0.00234371	0.0463749
GSVIVG01005840001	internal alternative NAD(P)H-ubiquinone oxidoreductase A1, mitochondrial	2.40526	5.95158	11.9813	0.000537357	0.0158486
GSVIVG01032556001	AAA-ATPase ASD, mitochondrial	2.41594	3.43762	10.1803	0.00141949	0.0315484
GSVIVG01016925001	putative leucine-rich repeat receptor-like serine/threonine-protein kinase At2g19230	2.41628	6.77579	12.1614	0.000487889	0.0148569
GSVIVG01030441001	L-ascorbate oxidase homolog	2.41963	4.94852	11.0484	0.000887635	0.0226843
GSVIVG01034414001	transmembrane protein 53	2.42246	6.85794	12.9433	0.000321063	0.0110302
GSVIVG01016089001	trimethylguanosine synthase isoform X1	2.42577	3.76017	10.8558	0.000984888	0.0246986
GSVIVG01012890001	probable E3 ubiquitin-protein ligase RHY1A	2.43038	4.9415	9.80269	0.00174257	0.0366447
GSVIVG01011320001	mechanosensitive ion channel protein 10	2.4304	5.64944	11.6233	0.00065131	0.0183443
GSVIVG01023968001	hippocampus abundant transcript-like protein 1	2.43102	3.44969	10.3627	0.00128588	0.029771
GSVIVG01037819001	LIM domain-containing protein WLIM1	2.44414	3.709	10.6615	0.0010939	0.0261726
GSVIVG01008576001	HVA22-like protein e	2.44727	5.10548	10.3136	0.00132053	0.0302817
GSVIVG01020055001	probable LRR receptor-like serine/threonine-protein kinase At1g14390	2.44994	4.21224	11.4258	0.00072433	0.0196344
GSVIVG01015069001	subtilisin-like protease SBT1.8	2.45074	7.71551	12.7432	0.000357314	0.0118174
GSVIVG01019481001	common plant regulatory factor 1 isoform X3	2.45393	6.67	13.176	0.000283553	0.0101505
GSVIVG01019758001	tubulin beta chain	2.46821	5.85439	10.7746	0.00102903	0.0250288
GSVIVG01034174001	metallothionein-like protein type 2	2.47908	11.3047	11.9162	0.00055647	0.0161583
GSVIVG01016878001	inactive protein kinase SELMODRAFT_444075	2.47924	5.47682	11.1491	0.00084074	0.0218827
GSVIVG01011737001	uncharacterized protein LOC100249059	2.47988	4.49646	10.427	0.00124188	0.0290465
GSVIVG01014448001	uncharacterized protein LOC100255568	2.48191	4.246	11.3784	0.000743026	0.0200831
GSVIVG01022168001	L-ascorbate oxidase	2.48239	4.41688	9.22053	0.00239317	0.0471544
GSVIVG01001327001	probable pectinesterase 68	2.48878	3.20295	10.4169	0.00124869	0.0291331
GSVIVG01022745001	methanol O-anthraniloyltransferase	2.50316	5.80849	13.051	0.000303116	0.0105294
GSVIVG01002586001	E3 ubiquitin-protein ligase RGLG2	2.50532	5.461	12.1393	0.00049371	0.0149371
GSVIVG01020031001	sucrose transporter-like isoform X1	2.50563	8.73633	12.7291	0.000360013	0.0118476
GSVIVG01011374001	probable leucine-rich repeat receptor-like protein kinase At1g35710 isoform X1	2.51064	5.61116	10.7158	0.00106222	0.0256107
GSVIVG01028785001	G-type lectin S-receptor-like serine/threonine-protein kinase At5g24080 isoform X1	2.51813	4.02689	10.4587	0.00122076	0.0287466
GSVIVG01027535001	growth-regulating factor 3 isoform X3	2.51883	5.30562	11.2355	0.000802462	0.0212433
GSVIVG01022526001	ABC transporter G family member 22 isoform X3	2.52298	4.91676	11.944	0.000548234	0.0160183
GSVIVG01014184001	pathogen-related protein	2.52895	3.72313	10.0993	0.00148322	0.0325787
GSVIVG01014366001	choline transporter-like protein 2	2.5334	4.85229	12.111	0.000501254	0.01502
GSVIVG01030675001	aspartic proteinase PCS1	2.54429	5.07149	11.5099	0.000692282	0.0189851
GSVIVG01014613001	protein ACCELERATED CELL DEATH 6	2.55356	3.62952	10.757	0.00103888	0.0251125
GSVIVG01014539001	calcium-binding protein PBP1	2.56367	8.19459	14.4175	0.000146438	0.00627143
GSVIVG01008694001	4-coumarate--CoA ligase-like 5	2.56375	9.00225	13.9273	0.000190021	0.00738507
GSVIVG01029162001	probable xyloglucan endotransglucosylase/hydrolase protein 23	2.56549	7.51517	10.3586	0.00128873	0.029771
GSVIVG01020854001	uncharacterized protein LOC109123280	2.56845	5.03796	9.84306	0.00170474	0.036092
GSVIVG01018943001	U-box domain-containing protein 5	2.56999	10.1674	13.9427	0.000188468	0.00736518
GSVIVG01009374001	probable protein phosphatase 2C 63	2.57422	6.9466	13.9448	0.000188257	0.00736518
GSVIVG01035705001	BURP domain protein RD22 isoform X3	2.58065	5.61084	11.0919	0.00086706	0.0224026
GSVIVG01022750001	methanol O-anthraniloyltransferase	2.58075	3.96874	12.2813	0.000457508	0.0140687
GSVIVG01029163001	xyloglucan endotransglucosylase/hydrolase protein 22	2.58893	6.1714	13.4503	0.000244961	0.00900977
GSVIVG01023726001	tetraspanin-8	2.59157	11.6657	13.9066	0.000192127	0.00738507
GSVIVG01003570001	probable disease resistance protein At5g66900, partial	2.59173	4.38816	12.2115	0.000474965	0.0145579
GSVIVG01032565001	uncharacterized protein LOC100266380	2.59251	9.04344	14.6256	0.000131118	0.0057959
GSVIVG01037021001	uncharacterized protein LOC100254836	2.59396	5.06664	9.63642	0.00190757	0.0394946
GSVIVG01011949001	probable galacturonosyltransferase-like 3	2.61104	6.03151	14.3414	0.000152476	0.00640207
GSVIVG01017599001	hypothetical protein VITISV_008771	2.61712	5.56163	13.145	0.000288281	0.0102416
GSVIVG01025652001	MLO-like protein 3	2.61778	4.52788	11.7427	0.000610828	0.0174132
GSVIVG01008157001	uncharacterized protein LOC100259380	2.61921	6.71691	12.7404	0.000357835	0.0118174
GSVIVG01033668001	serine/threonine protein phosphatase 2A 57 kDa regulatory subunit B' beta isoform isoform X1	2.62371	8.40519	14.4987	0.000140258	0.0060621
GSVIVG01006619001	cytochrome P450 CYP72A219	2.62447	5.39506	12.8155	0.000343761	0.0116083
GSVIVG01009746001	mannan endo-1,4-beta-mannosidase 7	2.62707	4.66942	12.4175	0.000425321	0.013297
GSVIVG01030174001	probable WRKY transcription factor 70	2.62859	6.46615	15.2388	9.47359e-05	0.00451029
GSVIVG01034493001	leucine-rich repeat receptor-like tyrosine-protein kinase PXC3	2.63028	9.23244	14.6768	0.000127607	0.00572645
GSVIVG01018629001	TMV resistance protein N isoform X1	2.64198	6.64477	15.031	0.000105759	0.00491047
GSVIVG01034412001	GEM-like protein 4	2.64305	6.32362	13.582	0.000228363	0.00849928
GSVIVG01035885001	uncharacterized protein LOC100264507 isoform X1	2.64384	8.7627	14.3567	0.000151237	0.00638942
GSVIVG01032623001	probable receptor-like protein kinase At5g59700	2.64546	6.74996	11.7593	0.000605388	0.0173637
GSVIVG01016556001	uncharacterized protein LOC100854071	2.65085	7.91653	10.8051	0.00101222	0.0248524
GSVIVG01036141001	uncharacterized protein LOC100245043	2.6755	3.49003	11.5957	0.000661046	0.0185627
GSVIVG01008509001	probable inactive leucine-rich repeat receptor-like protein kinase At3g03770	2.67692	3.83503	12.7487	0.000356252	0.0118174
GSVIVG01007860001	protein EDS1	2.68512	6.28839	15.4952	8.27147e-05	0.0041077
GSVIVG01011386001	transcription factor bHLH47	2.7001	6.97488	13.7999	0.000203343	0.00772129
GSVIVG01011828001	lipid phosphate phosphatase 2	2.70217	6.44371	15.9732	6.42457e-05	0.00342364
GSVIVG01017097001	IQ domain-containing protein IQM1	2.70461	6.57899	12.4721	0.000413084	0.0129721
GSVIVG01001115001	U-box domain-containing protein 43 isoform X2	2.70495	8.06736	15.7103	7.38222e-05	0.00384654
GSVIVG01001489001	uncharacterized protein LOC104878045	2.71611	4.85564	11.574	0.00066881	0.0186136
GSVIVG01003728001	lysosomal Pro-X carboxypeptidase	2.72384	3.70867	12.8195	0.000343028	0.0116083
GSVIVG01021295001	probable leucine-rich repeat receptor-like serine/threonine-protein kinase At3g14840 isoform X5	2.72417	6.29165	15.1712	9.81914e-05	0.00462782
GSVIVG01012727001	peroxidase 42	2.72443	8.55989	11.3547	0.000752564	0.0202243
GSVIVG01033821001	zinc finger A20 and AN1 domain-containing stress-associated protein 4	2.73243	8.64715	12.9032	0.000328029	0.0112284
GSVIVG01038710001	probable plastid-lipid-associated protein 14, chloroplastic	2.73679	9.58242	13.0045	0.000310746	0.0107545
GSVIVG01015385001	uncharacterized protein LOC100254275 isoform X2	2.75299	7.90126	16.2165	5.65003e-05	0.00306466
GSVIVG01029161001	xyloglucan endotransglucosylase/hydrolase 2	2.75968	3.94195	11.0332	0.000894935	0.0227469
GSVIVG01013375001	probable serine/threonine-protein kinase NAK isoform X1	2.75978	4.5987	14.1424	0.00016948	0.00682212
GSVIVG01022234001	uncharacterized protein LOC100245593 isoform X1	2.76898	6.45914	11.8899	0.000564391	0.016326
GSVIVG01004750001	cytochrome b561 and DOMON domain-containing protein At3g25290	2.79223	8.34694	16.9154	3.9084e-05	0.0023498
GSVIVG01029166001	probable xyloglucan endotransglucosylase/hydrolase protein 23	2.80038	8.26522	16.2289	5.61318e-05	0.00306466
GSVIVG01029165001	probable xyloglucan endotransglucosylase/hydrolase protein 23	2.80062	8.43295	15.4775	8.34936e-05	0.0041077
GSVIVG01036403001	NADPH--cytochrome P450 reductase	2.80682	6.12498	16.6959	4.38759e-05	0.0025402
GSVIVG01033163001	glutamate receptor 2.8-like isoform X3	2.81108	4.87575	14.364	0.000150653	0.00638942
GSVIVG01007143001	probable disease resistance protein At5g66900	2.82997	8.1534	16.3045	5.39348e-05	0.00299322
GSVIVG01007594001	protein SIEVE ELEMENT OCCLUSION B	2.83548	4.79048	11.5747	0.000668549	0.0186136
GSVIVG01032530001	senescence-associated carboxylesterase 101	2.83902	5.7638	10.4779	0.00120813	0.0285416
GSVIVG01024398001	cellulose synthase-like protein D3	2.84083	9.96915	14.7649	0.000121783	0.00549136
GSVIVG01029852001	calcium-binding allergen Bet v 3	2.85013	4.65786	11.3204	0.000766582	0.0204837
GSVIVG01006712001	uncharacterized protein LOC100244739 isoform X2	2.85091	5.20237	11.2855	0.000781148	0.0208136
GSVIVG01001435001	serine carboxypeptidase-like 40	2.86697	4.6976	14.925	0.00011187	0.00511817
GSVIVG01017065001	hypothetical protein VITISV_008538	2.86723	4.62061	11.1701	0.000831268	0.0217172
GSVIVG01031748001	protein CYPRO4	2.87284	6.51197	12.5513	0.000395923	0.0126981
GSVIVG01022382001	uncharacterized protein LOC109122249, partial	2.88088	5.46135	13.7285	0.00021123	0.00798842
GSVIVG01007856001	protein EDS1L-like	2.89351	7.04545	16.106	5.9893e-05	0.00322837
GSVIVG01021126001	MLO-like protein 9 isoform X1	2.8995	7.87248	16.4502	4.99437e-05	0.00281745
GSVIVG01012547001	melanoma-associated antigen D1 isoform X2	2.90127	7.69525	17.7957	2.45934e-05	0.00161302
GSVIVG01000720001	auxin-induced protein 22D	2.90445	5.71671	14.1797	0.000166151	0.00680493
GSVIVG01027087001	cyclic nucleotide-gated ion channel 1	2.91282	7.83106	13.9078	0.000191996	0.00738507
GSVIVG01007719001	glutaredoxin	2.9255	4.76978	13.0922	0.000296533	0.0104011
GSVIVG01008322001	protein SAR DEFICIENT 1 isoform X2	2.92695	4.92865	10.266	0.00135502	0.0305653
GSVIVG01020614001	glutaredoxin-C9	2.93163	7.11617	14.6506	0.00012939	0.00575212
GSVIVG01033709001	GRIP and coiled-coil domain-containing protein 2	2.94911	6.04154	14.8727	0.000115013	0.00521113
GSVIVG01035381001	IQ domain-containing protein IQM1	2.95924	8.53252	11.6919	0.000627733	0.017787
GSVIVG01011744001	probable sulfate transporter 3.3	2.96175	5.40215	13.1191	0.000292303	0.0103064
GSVIVG01036457001	unnamed protein product, partial	2.97136	7.12969	18.0842	2.11347e-05	0.00142606
GSVIVG01011687001	protein PLANT CADMIUM RESISTANCE 2	2.97719	7.39965	15.85	6.85675e-05	0.00361289
GSVIVG01030418001	fasciclin-like arabinogalactan protein 7	2.98596	6.20234	18.4901	1.70787e-05	0.00123216
GSVIVG01022758001	methanol O-anthraniloyltransferase	2.98721	3.51084	12.0927	0.00050619	0.0151196
GSVIVG01032533001	senescence-associated carboxylesterase 101 isoform X4	2.98992	6.54547	16.7508	4.26252e-05	0.00248312
GSVIVG01000721001	auxin-responsive protein IAA16	2.99089	5.02532	12.4842	0.000410413	0.0129605
GSVIVG01018628001	trehalose-phosphate phosphatase A	2.99771	8.08504	18.5825	1.62711e-05	0.00119224
GSVIVG01016088001	uncharacterized protein LOC100256982	2.99869	7.02237	18.1143	2.0803e-05	0.00141385
GSVIVG01022245001	probable WRKY transcription factor 51	3.02051	4.65343	12.6177	0.000382106	0.0123578
GSVIVG01030431001	2-alkenal reductase (NADP(+)-dependent)	3.02477	3.59248	14.2415	0.000160783	0.00667249
GSVIVG01011677001	probable inactive receptor kinase RLK902	3.02766	6.26928	13.5986	0.000226355	0.00845811
GSVIVG01024696001	zinc transporter 6, chloroplastic	3.03487	5.59761	13.2213	0.000276788	0.0099846
GSVIVG01005714001	G-type lectin S-receptor-like serine/threonine-protein kinase At1g11410 isoform X1	3.04923	4.19076	15.6182	7.75069e-05	0.00395075
GSVIVG01009152001	mitochondrial uncoupling protein 5	3.0679	9.41648	16.9446	3.84873e-05	0.00232886
GSVIVG01023902001	L-ascorbate oxidase homolog	3.06989	9.54641	16.8582	4.02788e-05	0.00239098
GSVIVG01024259001	benzyl alcohol O-benzoyltransferase	3.07027	4.86825	11.7295	0.00061516	0.0174836
GSVIVG01038051001	probable glutathione S-transferase parA	3.0754	4.23989	11.194	0.000820614	0.0215589
GSVIVG01008025001	transcription factor bHLH47	3.09316	4.75105	16.5561	4.72307e-05	0.00268471
GSVIVG01014534001	G-type lectin S-receptor-like serine/threonine-protein kinase At4g27290	3.09701	3.7609	15.8244	6.95006e-05	0.0036416
GSVIVG01009045001	uncharacterized protein LOC104880663	3.1034	5.94539	18.869	1.4001e-05	0.00110349
GSVIVG01020160001	protein ALTERED XYLOGLUCAN 4	3.10716	4.26094	13.8283	0.0002003	0.00766781
GSVIVG01030259001	CASP-like protein 4B1 isoform X1	3.11043	5.46161	17.1934	3.3761e-05	0.00208319
GSVIVG01019404001	protein SPIRAL1-like 5	3.11083	5.84281	15.0155	0.000106629	0.00492647
GSVIVG01031010001	uncharacterized protein LOC100263470	3.11311	7.07266	18.6308	1.58638e-05	0.00118085
GSVIVG01018204001	squamosa promoter-binding-like protein 8	3.1134	3.26021	14.6504	0.000129406	0.00575212
GSVIVG01011666001	uncharacterized protein LOC104880636	3.11352	6.24418	20.0746	7.44785e-06	0.000665271
GSVIVG01018080001	uncharacterized protein LOC100251040	3.11403	7.71375	17.2522	3.27318e-05	0.00203894
GSVIVG01001492001	TMV resistance protein N isoform X1	3.12526	7.02788	10.1034	0.00147999	0.0325787
GSVIVG01016161001	myosin-9	3.13626	4.99786	16.6414	4.51536e-05	0.00259813
GSVIVG01009938001	kinesin-like protein KIN-6 isoform X4	3.13871	3.26983	14.6183	0.000131627	0.0057959
GSVIVG01032973001	LRR receptor-like serine/threonine-protein kinase RPK2	3.15183	5.01497	17.0604	3.62101e-05	0.00221971
GSVIVG01009290001	probable xyloglucan glycosyltransferase 12	3.15509	8.64942	19.6802	9.15443e-06	0.000792386
GSVIVG01022383001	diacylglycerol kinase 2	3.15675	9.23756	19.6912	9.1021e-06	0.000792386
GSVIVG01010061001	galactan beta-1,4-galactosyltransferase GALS3	3.15885	7.52584	18.942	1.34752e-05	0.00108767
GSVIVG01014277001	uncharacterized protein LOC100245332	3.185	6.99642	12.6184	0.000381969	0.0123578
GSVIVG01027001001	pentatricopeptide repeat-containing protein At2g46050, mitochondrial	3.19015	7.92374	18.1996	1.98919e-05	0.00138197
GSVIVG01008398001	beta-glucosidase 44	3.20451	4.95136	14.9302	0.00011156	0.00511817
GSVIVG01022185001	heavy metal-associated isoprenylated plant protein 23	3.20666	4.70794	14.0067	0.00018216	0.00720877
GSVIVG01021365001	ABC transporter B family member 11	3.21164	7.66654	19.5233	9.93818e-06	0.000839731
GSVIVG01032359001	protein SIEVE ELEMENT OCCLUSION B	3.22127	4.66068	12.0659	0.000513537	0.0152904
GSVIVG01028099001	uncharacterized protein LOC100267577	3.26735	7.66349	21.5081	3.52346e-06	0.000371309
GSVIVG01006338001	helicase-like transcription factor CHR28 isoform X1	3.29132	5.27276	15.4676	8.39307e-05	0.0041077
GSVIVG01023921001	NAC domain-containing protein 35	3.30723	6.58963	14.5325	0.000137759	0.00600949
GSVIVG01031410001	uncharacterized protein LOC100253049 isoform X2	3.31203	5.21335	18.2753	1.91172e-05	0.00133806
GSVIVG01023873001	protein EXORDIUM-like 5	3.35837	5.98654	17.75	2.51921e-05	0.00162949
GSVIVG01033651001	S-adenosylmethionine synthase 3	3.37046	6.44896	21.9145	2.85071e-06	0.000326059
GSVIVG01015266001	probable inositol oxygenase	3.38251	7.98867	22.9265	1.68312e-06	0.000222338
GSVIVG01035033001	putative beta-D-xylosidase isoform X2	3.3928	3.82236	16.3296	5.32252e-05	0.00297142
GSVIVG01022172001	L-ascorbate oxidase	3.39501	2.94902	15.6601	7.58086e-05	0.00390664
GSVIVG01035397001	probable leucine-rich repeat receptor-like protein kinase At1g68400	3.40605	5.567	18.7065	1.52464e-05	0.00115319
GSVIVG01015788001	cysteine-rich and transmembrane domain-containing protein A	3.46812	8.28896	24.0207	9.53073e-07	0.00013967
GSVIVG01021292001	probable LRR receptor-like serine/threonine-protein kinase At1g29720 isoform X1	3.4949	8.07613	20.7102	5.34304e-06	0.000496162
GSVIVG01020561001	transcription factor bHLH36	3.50113	6.22422	24.0896	9.19545e-07	0.000136896
GSVIVG01019824001	RHOMBOID-like protein 2	3.5392	10.1849	23.4014	1.31481e-06	0.000178719
GSVIVG01023919001	expansin-like A2	3.55383	9.49233	22.721	1.87313e-06	0.000240659
GSVIVG01009065001	protein EXORDIUM	3.58144	9.4742	15.6196	7.74486e-05	0.00395075
GSVIVG01022606001	calcium-dependent protein kinase 1	3.58716	8.32232	21.4647	3.60409e-06	0.000371458
GSVIVG01035468001	cytokinin dehydrogenase 7	3.60565	6.07294	20.8303	5.01826e-06	0.000485219
GSVIVG01025644001	uncharacterized protein LOC100249937	3.61528	4.3613	20.9046	4.82741e-06	0.000477344
GSVIVG01026655001	catalase isozyme 1	3.6182	7.01746	11.3621	0.000749586	0.0202022
GSVIVG01009442001	uncharacterized protein At4g06744 isoform X1	3.66317	4.05445	20.2909	6.65176e-06	0.000599873
GSVIVG01000331001	uncharacterized protein LOC100854587	3.68312	5.42095	21.4689	3.59613e-06	0.000371458
GSVIVG01000833001	unnamed protein product, partial	3.6886	4.16717	15.464	8.40899e-05	0.0041077
GSVIVG01032531001	senescence-associated carboxylesterase 101, partial	3.68871	7.44619	22.7459	1.84893e-06	0.000240659
GSVIVG01021519001	uncharacterized protein LOC109122330	3.72235	3.83086	20.7649	5.19269e-06	0.000489312
GSVIVG01036091001	NAC domain-containing protein 90	3.72563	6.79292	21.5897	3.37655e-06	0.000364008
GSVIVG01021293001	probable LRR receptor-like serine/threonine-protein kinase At1g29720 isoform X5	3.73264	7.75473	25.1315	5.35512e-07	9.30105e-05
GSVIVG01030505001	uncharacterized protein LOC100263717	3.73916	6.45714	23.445	1.28536e-06	0.000177904
GSVIVG01035860001	uncharacterized protein LOC100264556	3.76929	7.90353	22.3313	2.29432e-06	0.000286913
GSVIVG01037975001	cytochrome P450 71D10	3.79335	4.3128	22.2128	2.44047e-06	0.000296554
GSVIVG01035868001	uncharacterized protein LOC100250997 isoform X1	3.80449	4.0687	21.2629	4.00404e-06	0.000408194
GSVIVG01018111001	transcription factor bHLH92 isoform X1	3.82144	7.19692	24.5908	7.08885e-07	0.000116643
GSVIVG01035306001	receptor-like protein kinase HSL1 isoform X1	3.82826	4.7815	18.1481	2.04374e-05	0.00139914
GSVIVG01035304001	receptor-like protein kinase HSL1	3.83801	7.06262	16.2288	5.61355e-05	0.00306466
GSVIVG01009066001	protein EXORDIUM	3.86106	8.95205	20.8686	4.91888e-06	0.000480564
GSVIVG01014325001	(-)-germacrene D synthase	3.90367	3.4257	20.4977	5.97021e-06	0.000543637
GSVIVG01003703001	kinesin-like protein KIN-8B isoform X1	3.93137	5.31056	22.4729	2.13131e-06	0.000270129
GSVIVG01031916001	UPF0496 protein At4g34320 isoform X1	3.93466	3.89336	19.2202	1.16471e-05	0.000966712
GSVIVG01009067001	protein EXORDIUM-like 2	4.04231	7.46673	15.3408	8.97586e-05	0.00433941
GSVIVG01029174001	probable xyloglucan endotransglucosylase/hydrolase protein 23	4.09309	7.88757	26.268	2.97168e-07	5.68803e-05
GSVIVG01029173001	probable xyloglucan endotransglucosylase/hydrolase protein 23	4.10356	8.00638	21.5552	3.43783e-06	0.000366403
GSVIVG01000450001	transcription factor MYB114	4.1099	4.85585	21.7273	3.14294e-06	0.000350924
GSVIVG01028106001	uncharacterized protein LOC100253802	4.1504	5.32569	24.3637	7.97564e-07	0.000125485
GSVIVG01011716001	MLP-like protein 28 isoform X2	4.16243	10.0235	11.9255	0.000553718	0.0161283
GSVIVG01000325001	uncharacterized protein LOC100245618 isoform X5	4.23318	9.23442	30.479	3.37506e-08	9.3102e-06
GSVIVG01029175001	probable xyloglucan endotransglucosylase/hydrolase protein 23	4.26967	6.86878	20.7559	5.2171e-06	0.000489312
GSVIVG01033593001	mitochondrial fission 1 protein A-like	4.32795	5.5271	14.1538	0.000168457	0.00682212
GSVIVG01001106001	protein NRT1/ PTR FAMILY 6.1 isoform X2	4.41378	3.69236	21.6913	3.20242e-06	0.000353359
GSVIVG01015780001	cysteine-rich and transmembrane domain-containing protein A	4.44901	6.38246	14.0545	0.000177588	0.00708765
GSVIVG01033129001	glutamate receptor 2.8-like	4.48939	5.11591	25.4563	4.52525e-07	8.32202e-05
GSVIVG01019414001	1-aminocyclopropane-1-carboxylate synthase	4.57193	8.07055	27.5877	1.50127e-07	3.27452e-05
GSVIVG01028152001	probable glycerol-3-phosphate acyltransferase 3	4.58517	7.0198	35.563	2.46928e-09	1.0527e-06
GSVIVG01009055001	protein EXORDIUM-like 2	4.67946	6.12745	23.4483	1.28318e-06	0.000177904
GSVIVG01009751001	hypothetical protein VITISV_036207	4.80107	4.01122	24.1017	9.13777e-07	0.000136896
GSVIVG01019860001	dehydration-responsive element-binding protein 1E	4.87348	8.57369	39.3822	3.4846e-10	2.09425e-07
GSVIVG01009621001	uncharacterized protein LOC100245440	4.87571	7.17455	38.4106	5.73188e-10	2.98663e-07
GSVIVG01035866001	auxin-responsive protein IAA28	5.06132	3.58757	27.7706	1.36588e-07	3.05015e-05
GSVIVG01009187001	VIN3-like protein 2 isoform X1	5.08309	3.04386	25.1473	5.3115e-07	9.30105e-05
GSVIVG01026054001	UDP-glycosyltransferase 88F3	5.08597	3.05021	25.0472	5.59442e-07	9.54001e-05
GSVIVG01029158001	probable xyloglucan endotransglucosylase/hydrolase protein 23	5.38847	5.30469	32.4329	1.23379e-08	4.28582e-06
GSVIVG01012636001	thiamine thiazole synthase 2, chloroplastic	5.40921	4.33461	32.9403	9.50317e-09	3.42809e-06
GSVIVG01014452001	RAN GTPase-activating protein 2	5.72874	3.69631	29.2901	6.23146e-08	1.62347e-05
GSVIVG01031667001	probable pectinesterase/pectinesterase inhibitor 35	5.74872	4.6878	30.4948	3.34754e-08	9.3102e-06
GSVIVG01011715001	phosphomethylethanolamine N-methyltransferase isoform X1	5.91166	5.36004	21.7914	3.03965e-06	0.00034348
GSVIVG01028321001	probable inorganic phosphate transporter 1-7	8.26168	5.23725	41.1394	1.41751e-10	1.02268e-07

## Sheet: Vitis - Stable
Transcript ID	Gene Description	logFC	logCPM	LR	PValue	FDR
GSVIVG01035560001	retinoblastoma-related protein isoform X2 [Vitis vinifera]	0.009781	6.76603	0.000348	0.985387	0.996582
GSVIVG01025150001	putative uncharacterized protein	0.009337	7.34019	0.000339	0.985565	0.996582
GSVIVG01026955001	uncharacterized protein LOC100248277 isoform X1 [Vitis vinifera]	0.009251	8.32894	0.000331	0.985744	0.996582
GSVIVG01027623001	brefeldin A-inhibited guanine nucleotide-exchange protein 2 [Vitis vinifera]	-0.00909	8.52901	0.000311	0.986171	0.996742
GSVIVG01023149001	auxin response factor 1 isoform X1 [Vitis vinifera]	-0.00869	7.39749	0.000296	0.986517	0.996933
GSVIVG01007667001	60S ribosomal protein L27a-3 [Vitis vinifera]	-0.00885	6.60304	0.000288	0.986694	0.997006
GSVIVG01020148001	uncharacterized protein LOC100251867 [Vitis vinifera]	-0.00809	6.69524	0.000256	0.987459	0.997422
GSVIVG01016172001	malate dehydrogenase [NADP], chloroplastic [Vitis vinifera]	-0.0083	6.36336	0.000237	0.987937	0.997494
GSVIVG01037389001	cysteine proteinase inhibitor A [Vitis vinifera]	0.007309	8.84238	0.000187	0.989296	0.997552
GSVIVG01032481001	uncharacterized protein At4g28440 [Vitis vinifera]	0.006739	7.40026	0.000169	0.989821	0.997697
GSVIVG01024351001	hypothetical protein VITISV_036512 [Vitis vinifera]	0.006563	6.59553	0.000169	0.989825	0.997697
GSVIVG01011157001	hypothetical protein VITISV_012155 [Vitis vinifera]	-0.00635	6.18102	0.000156	0.990222	0.997882
GSVIVG01016175001	NAC domain-containing protein 53 [Vitis vinifera]	-0.00673	8.37238	0.000148	0.990454	0.997902
GSVIVG01024906001	serine/arginine repetitive matrix protein 1 isoform X1 [Vitis vinifera]	-0.0058	7.04406	0.000129	0.991097	0.998019
GSVIVG01026933001	mediator of RNA polymerase II transcription subunit 12 isoform X1	-0.00593	8.51498	0.000129	0.991103	0.998019
GSVIVG01020909001	hypothetical protein VITISV_012933 [Vitis vinifera]	-0.00552	6.43781	0.000119	0.991457	0.998054
GSVIVG01023097001	hypothetical protein VITISV_033902 [Vitis vinifera]	0.005485	7.73701	0.000114	0.991642	0.998105
GSVIVG01012108001	coatomer subunit delta [Vitis vinifera]	-0.00471	7.76251	8.47e-05	0.992786	0.998105
GSVIVG01013410001	dolichyl-diphosphooligosaccharide--protein glycosyltransferase subunit 1A	-0.00439	6.31919	7.59e-05	0.993172	0.998105
GSVIVG01018976001	succinate dehydrogenase [ubiquinone] flavoprotein subunit, mitochondrial	-0.0044	7.40913	7.58e-05	0.993177	0.998105
GSVIVG01023279001	probable magnesium transporter NIPA4	0.004251	6.63221	7.04e-05	0.993422	0.998172
GSVIVG01028110001	uncharacterized protein LOC100260678 isoform X1	-0.00428	6.11893	6.64e-05	0.993612	0.998172
GSVIVG01028469001	myosin-6	0.003801	7.55668	5.27e-05	0.994312	0.998474
GSVIVG01031917001	uncharacterized protein LOC100261868 isoform X1	0.00335	8.04606	4.38e-05	0.994815	0.998806
GSVIVG01029990001	protein THYLAKOID FORMATION1, chloroplastic	0.003831	6.00855	4.29e-05	0.994866	0.998806
GSVIVG01022134001	heat shock factor protein HSF24	-0.00304	7.07945	3.63e-05	0.995277	0.99882
GSVIVG01003431001	homeobox-leucine zipper protein ATHB-6	0.00309	6.98442	3.55e-05	0.995331	0.99882
GSVIVG01014611001	hypothetical protein VITISV_039779	-0.00296	7.92288	3.43e-05	0.995412	0.99882
GSVIVG01024872001	eukaryotic translation initiation factor 3 subunit G-B	-0.00315	6.91353	2.99e-05	0.995712	0.998965
GSVIVG01030215001	WEB family protein At2g38370 isoform X1	-0.00279	8.57227	2.88e-05	0.995792	0.998965
GSVIVG01018981001	U1 small nuclear ribonucleoprotein 70 kDa	-0.00275	9.12703	2.74e-05	0.995897	0.998965
GSVIVG01014274001	uncharacterized protein LOC100243511	0.002236	6.19028	1.89e-05	0.99659	0.998994
GSVIVG01015776001	40S ribosomal protein S6	-0.00222	8.13571	1.64e-05	0.996825	0.998994
GSVIVG01038192001	hypothetical protein VITISV_031500	-0.00205	6.10655	1.6e-05	0.996864	0.998994
GSVIVG01027421001	CBL-interacting protein kinase 12 isoform X1	-0.00198	6.01696	1.46e-05	0.997006	0.99903
GSVIVG01028918001	uncharacterized protein LOC100264485 isoform X1	-0.00159	6.57972	9.91e-06	0.997533	0.999344
GSVIVG01026078001	patellin-3	-0.0014	6.02903	7.41e-06	0.997867	0.999465
GSVIVG01028366001	uncharacterized protein LOC104881377 isoform X1	-0.0009	6.23496	3.19e-06	0.998601	0.999667
GSVIVG01034612001	dnaJ protein homolog	0.000826	9.92867	2.27e-06	0.99882	0.999675
GSVIVG01019440001	reticulon-like protein B2	0.000621	6.43074	1.49e-06	0.999043	0.999675
GSVIVG01017246001	WD repeat-containing protein 43 isoform X1	-0.00061	6.66902	1.37e-06	0.999084	0.999675
GSVIVG01016775001	40S ribosomal protein S3-3	0.000438	8.51374	7.31e-07	0.99933	0.999675
GSVIVG01032056001	SURP and G-patch domain-containing protein 1-like protein isoform X1	0.000379	7.09636	5.63e-07	0.999412	0.999675
GSVIVG01028140001	nodal modulator 1	-0.00032	7.81724	4.08e-07	0.9995	0.999675

## Sheet: Benth
Transcript ID	Gene Description	logFC	logCPM	LR	PValue	FDR
Niben101Scf02971g01006	Interactor of constitutive active ROPs 1	-9.7196	1.91383	31.3783	2.12343e-08	0.000105018
Niben101Scf02751g02006	UDP-Glycosyltransferase superfamily protein	-8.9506	0.885532	22.553	2.04424e-06	0.00259975
Niben101Scf01182g01018	Bidirectional sugar transporter N3	-8.48453	0.515972	19.0607	1.26623e-05	0.00909051
Niben101Scf00739g02016	Zinc finger Ran-binding domain-containing protein 2	-8.40551	0.629995	19.4105	1.05426e-05	0.00823263
Niben101Scf02915g00007	Cyclin family protein	-8.32663	0.609886	19.026	1.28951e-05	0.00911071
Niben101Scf09030g01004	Unknown protein	-8.27897	0.0131274	16.1367	5.89323e-05	0.0244347
Niben101Scf03932g07004	[Arabidopsis thaliana] gb|AAO42160.1| putative membrane transporter [Arabidopsis thaliana] gb|AAO64127.1| putative membrane transporter [Arabidopsis thaliana] emb|CAJ00306.1| inositol transporter 4 [Arabidopsis thaliana] gb|AEE83759.1| inositol transporter 4 [Arabidopsis thaliana]	-7.8974	0.179993	15.7958	7.05596e-05	0.0256741
Niben101Scf00837g08001	BAG family molecular chaperone regulator 6	-6.89265	4.17779	39.9394	2.61965e-10	3.65982e-06
Niben101Scf06977g00014	Chaperone protein ClpB	-6.62445	6.39499	35.7878	2.20027e-09	1.95872e-05
Niben101Scf00176g01010	Terpenoid synthase 6	-6.18846	0.577768	15.4313	8.55618e-05	0.0299877
Niben101Scf05378g03025	ATP-dependent zinc metalloprotease FtsH	-6.11074	0.834389	16.5327	4.78191e-05	0.0217261
Niben101Scf01475g00019	8.1 kDa class I heat shock protein	-6.06509	3.54203	32.7713	1.03663e-08	6.59163e-05
Niben101Scf03169g00010	Chaperone protein DnaJ	-5.97496	4.34271	34.1439	5.1184e-09	3.79709e-05
Niben101Scf02132g00019	Protein NRT1/ PTR FAMILY 4.7"	-5.82521	0.60573	14.4691	0.000142479	0.0429141
Niben101Scf18347g00015	Abscisic acid receptor PYL9	-5.81318	0.554332	14.1916	0.000165103	0.0483479
Niben101Scf04875g02008	UDP-Glycosyltransferase superfamily protein	-5.80191	1.27953	18.1515	2.04014e-05	0.0112932
Niben101Scf01376g04033	tospovirus resistance protein B [Solanum lycopersicum]	-5.61376	0.966905	15.9533	6.49254e-05	0.0251295
Niben101Scf08072g00014	Acetyl esterase	-5.49804	0.872338	15.1484	9.93825e-05	0.0335122
Niben101Scf08683g00001	17.7 kDa class II heat shock protein	-5.38735	4.30671	29.9013	4.54613e-08	0.000202353
Niben101Scf02175g06018	BAG family molecular chaperone regulator 6	-5.25166	4.3559	28.9289	7.50845e-08	0.000303826
Niben101Scf10384g00015	17.6 kDa class I heat shock protein	-5.20706	3.14338	25.6963	3.99593e-07	0.000916608
Niben101Scf01412g00015	17.7 kDa class II heat shock protein	-5.20455	5.21703	27.7763	1.36188e-07	0.000404124
Niben101Scf10306g00024	17.3 kDa class II heat shock protein	-5.19945	5.51455	27.1986	1.8359e-07	0.000510737
Niben101Scf04410g09016	Chaperone protein ClpB	-5.15382	7.65303	24.5835	7.11566e-07	0.00131969
Niben101Scf24482g00010	Peptidase M50 family protein	-5.11308	6.04648	25.638	4.11857e-07	0.000916608
Niben101Scf15972g01024	Chaperone protein ClpB	-5.10934	6.56626	24.9884	5.76754e-07	0.00111617
Niben101Scf00317g09001	heat shock protein 21	-5.03134	7.44215	23.859	1.03657e-06	0.00170885
Niben101Scf02124g01003	Heat shock 70 kDa protein	-5.01998	6.63797	24.2132	8.62402e-07	0.0014764
Niben101Scf11552g04016	Chaperone protein DnaJ	-4.85174	3.64016	25.0562	5.56832e-07	0.00111617
Niben101Scf04082g01003	Ribonuclease 3	-4.80097	2.37337	18.9047	1.37412e-05	0.00938302
Niben101Scf04091g00013	heat shock protein 21	-4.74378	7.71636	21.8296	2.9797e-06	0.00331573
Niben101Ctg15010g00002	Ethylene-responsive transcription factor 1	-4.7398	3.50639	23.7087	1.12076e-06	0.00178165
Niben101Scf06112g01008	UDP-Glycosyltransferase superfamily protein	-4.73772	1.84377	16.6006	4.61359e-05	0.0213912
Niben101Scf04040g08015	17.3 kDa class II heat shock protein	-4.69336	5.53231	23.4852	1.25876e-06	0.00193203
Niben101Scf08675g00002	BAG family molecular chaperone regulator 6	-4.68065	1.99463	16.9912	3.75544e-05	0.018369
Niben101Scf04040g08010	17.3 kDa class II heat shock protein	-4.68007	5.6032	23.3061	1.38161e-06	0.00198377
Niben101Scf04040g09011	17.3 kDa class II heat shock protein	-4.66796	6.7531	21.8486	2.95027e-06	0.00331573
Niben101Scf09112g03003	magnesium-translocating P-type ATPase [Bacillus mycoides]	-4.64984	1.52	14.9787	0.000108734	0.0354416
Niben101Scf05574g03001	Regulator of chromosome condensation (RCC1) family protein	-4.58614	3.69268	23.3081	1.3802e-06	0.00198377
Niben101Scf02840g00004	NAC domain-containing protein 18	-4.5519	3.64468	22.6739	1.91961e-06	0.0025892
Niben101Scf04634g00008	Ethylene-responsive transcription factor 1	-4.50088	5.1296	22.6761	1.91741e-06	0.0025892
Niben101Scf10306g00005	17.3 kDa class II heat shock protein	-4.48034	6.63326	20.7271	5.29608e-06	0.00523853
Niben101Scf04285g01008	Phosphatidylinositol N-acetylglucosaminyltransferase subunit A	-4.44755	2.60385	18.5154	1.68533e-05	0.0101373
Niben101Scf03563g00032	Ubiquitin fusion degradation protein 1 homolog	-4.4078	2.70366	18.8481	1.4155e-05	0.00938302
Niben101Scf19171g01026	DNA repair and recombination protein RadA	-4.39719	2.05841	15.8858	6.72799e-05	0.0255957
Niben101Scf02267g00013	17.3 kDa class II heat shock protein	-4.38188	4.37363	22.6048	1.98983e-06	0.00259975
Niben101Scf03624g04009	Oligopeptide transporter 4	-4.34341	3.02917	19.4477	1.03395e-05	0.00821821
Niben101Scf02513g00006	17.3 kDa class II heat shock protein	-4.32748	4.65457	22.3626	2.25724e-06	0.00271545
Niben101Scf07436g00006	ATP-dependent zinc metalloprotease FtsH	-4.31102	2.14743	15.7854	7.09467e-05	0.0256741
Niben101Scf02387g00010	GDSL esterase/lipase	-4.30604	4.4953	21.9333	2.8229e-06	0.00330658
Niben101Scf06504g01026	Glutaredoxin family protein	-4.23343	2.06235	15.1072	0.000101575	0.0339939
Niben101Scf03224g11010	16.6 kDa heat shock protein	-4.21668	3.0861	19.2334	1.15669e-05	0.00858092
Niben101Scf01942g08004	Ethylene-responsive transcription factor 1	-4.21112	2.05771	14.6477	0.000129596	0.0400588
Niben101Scf09882g00006	BnaC06g09800D [Brassica napus]	-4.19469	3.29916	19.6196	9.44935e-06	0.00814042
Niben101Scf01494g01007	Nucleobase-ascorbate transporter 7	-4.18099	2.38498	16.0403	6.20083e-05	0.0247784
Niben101Scf10126g00007	arogenate dehydrogenase	-4.12323	4.44724	20.5835	5.7085e-06	0.00552372
Niben101Scf09973g00011	17.6 kDa class I heat shock protein	-4.11542	6.15381	18.615	1.59959e-05	0.00975333
Niben101Scf25777g00001	Homeobox-leucine zipper protein ATHB-7	-4.11109	5.23967	19.8031	8.58419e-06	0.00764182
Niben101Ctg15370g00004	YELLOW STRIPE like 2	-4.09345	2.57188	16.3967	5.1375e-05	0.0222015
Niben101Scf09253g00011	Carbonic anhydrase	-4.08853	5.44778	19.3142	1.10881e-05	0.0083657
Niben101Scf09178g01015	RNA-binding protein 1	-4.02515	4.97757	19.6074	9.51005e-06	0.00814042
Niben101Scf12987g00006	BnaC03g37520D [Brassica napus]	-4.01113	3.97477	19.5477	9.81209e-06	0.00821821
Niben101Scf18513g00008	RHOMBOID-like protein 14	-3.99537	3.51826	18.9028	1.37552e-05	0.00938302
Niben101Scf00090g08010	Alpha-amylase	-3.97503	3.33847	18.0493	2.1526e-05	0.0116847
Niben101Scf06684g01005	Chaperone protein HtpG	-3.97208	6.70454	17.204	3.35728e-05	0.0167906
Niben101Scf08940g01006	BnaAnng12320D [Brassica napus]	-3.97202	2.35243	14.7463	0.000122991	0.0385524
Niben101Scf00495g00003	Chaperone protein ClpB	-3.95006	2.83508	16.7009	4.3759e-05	0.0205027
Niben101Scf03121g04008	Chaperone protein DnaK	-3.94419	6.61001	17.0492	3.64246e-05	0.0180144
Niben101Scf01237g09002	Cation/H(+) antiporter 3	-3.93433	2.55492	15.2912	9.21427e-05	0.0315489
Niben101Scf00447g00019	BAG family molecular chaperone regulator 6	-3.93073	3.4582	18.3162	1.87114e-05	0.0108164
Niben101Scf02085g14003	1-aminocyclopropane-1-carboxylate oxidase 3	-3.92845	4.20412	18.8715	1.39828e-05	0.00938302
Niben101Scf00705g04009	22.7 kDa class IV heat shock protein	-3.9188	3.57278	18.3647	1.82409e-05	0.0106832
Niben101Scf06763g00004	Unknown protein	-3.86688	2.81425	16.1258	5.92697e-05	0.0244347
Niben101Scf00381g06004	Auxin efflux carrier family protein	-3.8217	4.17787	18.2294	1.95832e-05	0.0110338
Niben101Scf00449g06008	Heat shock 70 kDa protein	-3.80932	7.36499	15.8268	6.94141e-05	0.0256741
Niben101Scf04209g01002	methanol inducible protein [Nicotiana benthamiana]	-3.80085	7.34559	15.7891	7.08096e-05	0.0256741
Niben101Scf00687g00006	Galactinol synthase 1	-3.78653	4.2444	18.1375	2.05511e-05	0.0112932
Niben101Scf09928g01021	Heat shock-related 70 kDa protein 2	-3.77553	3.96269	17.7707	2.49194e-05	0.0133296
Niben101Scf09658g00026	threonine aldolase 1	-3.76332	3.55723	17.2127	3.34197e-05	0.0167906
Niben101Scf01228g02012	Phospholipase A1-II 1	-3.7575	5.22585	17.2269	3.31701e-05	0.0167906
Niben101Scf03966g00004	Hsp70 nucleotide exchange factor FES1	-3.74173	6.18307	16.1253	5.92876e-05	0.0244347
Niben101Scf10384g00017	17.6 kDa class I heat shock protein	-3.73996	6.23845	16.066	6.11719e-05	0.0247529
Niben101Scf06444g02001	Ethylene-responsive transcription factor 5	-3.69928	4.1781	17.383	3.05543e-05	0.015814
Niben101Scf05821g00008	Bidirectional sugar transporter N3	-3.68729	4.41844	17.4805	2.90271e-05	0.0152003
Niben101Scf04535g02012	Protein disulfide-isomerase	-3.68234	8.15498	14.7899	0.000120175	0.0379369
Niben101Scf04099g01006	Octicosapeptide/Phox/Bem1p family protein	-3.67719	2.8143	14.9671	0.000109402	0.0354416
Niben101Scf16254g00008	Inositol-3-phosphate synthase	-3.66441	5.3788	16.4534	4.98599e-05	0.0219734
Niben101Scf05612g01003	Unknown protein	-3.65584	5.32479	16.4736	4.93316e-05	0.0219734
Niben101Scf00148g01023	Plant invertase/pectin methylesterase inhibitor superfamily protein	-3.64761	4.14825	16.8932	3.95431e-05	0.0189258
Niben101Scf09021g00006	SPX domain-containing membrane protein	-3.63933	2.78297	14.6144	0.000131902	0.0404904
Niben101Scf02653g01003	Protein phosphatase 2C 37	-3.61453	3.64598	16.2547	5.53709e-05	0.0234725
Niben101Scf00225g07011	YELLOW STRIPE like 2	-3.57576	4.08527	16.5321	4.78345e-05	0.0217261
Niben101Scf01587g01006	Multiprotein-bridging factor 1c	-3.57326	8.18257	14.0896	0.000174307	0.0496448
Niben101Scf04119g03004	Protein NRT1/ PTR FAMILY 4.3	-3.53663	3.21586	14.8724	0.000115033	0.0368363
Niben101Scf04138g01012	Cytochrome P450 superfamily protein	-3.51634	6.34318	14.4663	0.00014269	0.0429141
Niben101Scf00887g02002	At5g37260-like protein [Solanum arcanum]	-3.51231	4.07064	16.0882	6.04594e-05	0.0246891
Niben101Scf00104g04002	Sulfate transporter 3.1	-3.50406	5.45923	15.2473	9.43115e-05	0.032045
Niben101Scf02085g04007	Protein NRT1/ PTR FAMILY 5.6	-3.50211	4.9729	15.8468	6.86816e-05	0.0256741
Niben101Scf08208g04007	FAD-binding Berberine family protein	-3.49819	4.72738	15.9571	6.47956e-05	0.0251295
Niben101Scf05615g01004	Cytochrome P450 superfamily protein	-3.44121	4.49322	15.7209	7.34069e-05	0.0263501
Niben101Scf15416g00005	copper chaperone	-3.39295	4.33263	15.3457	8.95223e-05	0.0309692
Niben101Scf03770g02001	RHOMBOID-like protein 14	-3.39187	4.68413	15.4323	8.55134e-05	0.0299877
Niben101Scf08137g02017	At5g37260-like protein [Solanum arcanum]	-3.36855	3.9331	14.9588	0.000109882	0.0354416
Niben101Scf01243g03020	Aldose reductase	-3.34283	3.36832	14.1603	0.000167879	0.0486743
Niben101Scf00149g12016	Chaperone protein DnaJ	-3.30668	4.52306	14.7988	0.000119612	0.0379369
Niben101Scf08447g01020	Peptidyl-prolyl cis-trans isomerase D	-3.29026	5.19632	14.0809	0.000175108	4.96448
Niben101Scf03309g01011	Phospholipase A1-II 1	-3.28353	4.13599	14.3594	0.000151023	0.0451154
Niben101Scf06349g00008	Carbonic anhydrase	-3.22553	4.77722	14.1225	0.00017128	0.049186
Niben101Scf06101g02027	conserved hypothetical protein [Ricinus communis] gb|EEF45550.1| conserved hypothetical protein [Ricinus communis]	2.78503	3.35804	14.2489	0.000160157	0.0475249
Niben101Scf01731g10001	transferase / transferring glycosyl groups precursor [Zea mays] gb|ACG29772.1| transferase	2.84143	5.63733	15.3409	8.97538e-05	0.0309692
Niben101Scf11283g00002	MLP-like protein 28	2.88425	5.46294	15.9598	6.47016e-05	0.0251295
Niben101Scf03891g01004	Class I glutamine amidotransferase-like superfamily protein	2.91178	3.63177	16.3456	5.27774e-05	0.0225882
Niben101Scf00442g04002	Purine permease 1	3.05141	4.6126	18.2656	1.9215e-05	0.0109651
Niben101Scf04156g00008	Adenosylcobalamin-dependent ribonucleoside-triphosphate reductase	3.21477	4.12198	20.0833	7.41424e-06	0.006735
Niben101Scf01991g06001	Cytochrome P450 superfamily protein	3.27766	2.77074	17.7528	2.51552e-05	0.0133296
Niben101Scf03010g05001	Beta-glucosidase 47	3.41497	5.62831	21.0466	4.48254e-06	0.0045346
Niben101Scf08156g01001	Polyphenol oxidase 3	3.46755	6.05994	21.4758	3.5833e-06	0.00379753
Niben101Scf01400g00014	Thaumatin-like protein	3.66474	2.90135	20.5373	5.848e-06	0.0055383
Niben101Scf12581g00002	sugar transporter protein 7	3.68765	1.84692	16.4279	5.05348e-05	0.0220525
Niben101Scf08855g02005	U-box domain-containing protein 21	3.76977	1.44758	14.528	0.000138095	0.0421011
Niben101Scf02344g01012	Protein NRT1/ PTR FAMILY 7.1	3.77017	3.96103	25.8279	3.73252e-07	0.000916608
Niben101Scf07812g00013	GDSL esterase/lipase	3.81567	1.90013	16.03	6.23481e-05	0.0247784
Niben101Ctg16484g00001	phosphate transporter 1	3.86753	2.9953	22.403	2.21026e-06	0.00271545
Niben101Scf01816g00009	ATP synthase subunit alpha	3.87217	2.07433	18.4456	1.74823e-05	0.0103754
Niben101Scf01001g00003	Glucan endo-1 / 3-beta-glucosidase	3.88571	1.6522	16.7673	4.22559e-05	0.0200091
Niben101Scf03227g03022	ATP synthase subunit alpha	3.91104	4.25517	27.8526	1.3092e-07	0.000404124
Niben101Scf05711g01001	NAD(P)H-quinone oxidoreductase subunit 2 A	3.96638	5.98158	27.7905	1.35185e-07	0.000404124
Niben101Scf06928g00002	PSII 32 kDa protein [Vitis vinifera] emb|CAQ77603.1| PSII 32 kDa protein [Vitis vinifera] gb|ACS15235.1| PSII 32 kDa protein [Vitis vinifera]	4.23063	0.955302	15.0028	0.000107354	0.0353958
Niben101Scf09417g01012	Protein NRT1/ PTR FAMILY 7.1	4.2808	3.39977	28.2498	1.06625e-07	0.0003955
Niben101Scf10262g00006	LOB domain-containing protein 38	4.39611	1.42841	18.6212	1.59434e-05	0.00975333
Niben101Scf03203g08002	HXXXD-type acyl-transferase family protein	4.44939	0.673823	14.236	0.00016126	0.0475354
Niben101Scf09149g01005	Basic blue protein	4.52485	2.89305	26.2316	3.02825e-07	0.000792885
Niben101Scf04096g05004	conserved hypothetical protein [Ricinus communis] gb|EEF51416.1| conserved hypothetical protein [Ricinus communis]	4.5824	0.78447	15.4757	8.35728e-05	0.0297593
Niben101Scf03506g03001	Zinc finger protein CONSTANS-LIKE 9	4.58749	3.2248	32.4141	1.24576e-08	6.93124e-05
Niben101Ctg13736g00004	Glucan endo-1 / 3-beta-glucosidase	4.63987	2.21829	25.4947	4.43605e-07	0.000940253
Niben101Scf01999g07002	Cysteine-rich venom protein	4.7362	1.1164	15.9167	6.6191e-05	0.0253985
Niben101Scf03937g00009	Basic blue protein	5.1884	3.7592	39.495	3.28892e-10	3.65982e-06
Niben101Scf08315g00008	Photosystem I P700 chlorophyll a apoprotein A1	5.26412	0.5772	16.4602	4.96825e-05	0.0219734
Niben101Scf00508g09012	Basic-leucine zipper (bZIP) transcription factor family protein	5.361	1.21682	18.6974	1.53193e-05	0.0097411
Niben101Scf02658g02001	Auxin transporter-like protein 2	6.05454	0.80745	18.7608	1.4818e-05	0.00955892
Niben101Scf03243g00006	Tubulin alpha chain	6.40058	0.790843	21.5893	3.37729e-06	0.00366651
Niben101Scf05044g02012	Sulfate transporter 3.1	6.62219	2.76914	43.6228	3.98166e-11	8.86139e-07
Niben101Scf00107g03008	Cysteine-rich venom protein	6.8717	4.68246	63.4425	1.65121e-15	7.34969e-11
Niben101Scf08137g03011	Cyclin-D-binding Myb-like transcription factor 1	7.78612	-0.399789	14.1544	0.000168404	0.0486743
Niben101Scf00503g07005	Ethylene-responsive transcription factor 4	7.875	-0.329663	14.7217	0.000124604	0.038785
Niben101Scf03366g00002	NAC domain-containing protein 21/2	7.93134	-0.284962	15.0865	0.000102693	0.0341117
Niben101Scf09882g01005	Phospholipase D alpha 1	8.03784	-0.19999	15.7869	7.08933e-05	0.0256741
Niben101Scf06590g01004	Zinc finger protein CONSTANS-like protein [Medicago truncatula] gb|AES88762.1| CCT motif protein [Medicago truncatula] gb|KEH30079.1| CCT motif protein [Medicago truncatula]	8.20715	-0.0636261	16.9288	3.88079e-05	0.0187759
Niben101Scf02823g04001	Homeobox protein knotted-1-like 2	8.41903	0.109074	18.658	1.56392e-05	0.00975333
Niben101Scf05690g01003	BnaA03g52930D [Brassica napus] emb|CDX72492.1| BnaC07g45140D [Brassica napus]	8.4386	0.125138	18.8241	1.43346e-05	0.00938302
Niben101Scf02807g00003	Bifunctional inhibitor/lipid-transfer protein/seed storage 2S albumin superfamily protei	8.47696	0.156677	19.1521	1.20705e-05	0.00880771
Niben101Scf05201g11005	Protein LATERAL ROOT PRIMORDIUM 1	8.49577	0.172163	19.314	1.10889e-05	0.0083657
Niben101Scf00861g05006	APOLLO [Boechera sp. IPK 11]	8.51434	0.187465	19.4746	1.01946e-05	0.00821821
Niben101Scf01448g00003	LOB domain-containing protein 2	8.51434	0.187465	19.4746	1.01946e-05	0.00821821
Niben101Scf03376g03004	Cysteine-rich venom protein	8.62097	0.275668	20.4108	6.24768e-06	0.00579355
Niben101Scf03676g03012	subtilisin-like serine protease 2	8.72026	0.358255	21.303	3.92117e-06	0.00405896
Niben101Scf15536g03009	Bidirectional sugar transporter N3	9.04789	0.633755	24.5002	7.43021e-07	0.00132291

## Sheet: Benth - stable
Transcript ID	Gene Description	logFC	logCPM	LR	PValue	FDR
Niben101Scf01196g00003	Zinc finger Ran-binding domain-containing protein 2	0.00968774	6.04397	0.000198	0.988782	0.99958
Niben101Scf35531g00006	mitogen-activated protein kinase kinase kinase 9	-0.0076193	6.28746	0.000119	0.991304	0.99958
Niben101Scf02972g01003	Maturase K	0.00874969	8.29438	0.000117	0.991371	0.99958
Niben101Scf09908g00005	calcium-dependent protein kinase 16	-0.00808141	7.4012	0.000115	0.991457	0.99958
Niben101Scf02164g04001	ubiquitin-protein ligase 2	0.00816992	7.64483	0.000113	0.99151	0.99958
Niben101Scf10189g02009	3-ketoacyl-CoA thiolase	-0.00686641	6.77399	9.03e-05	0.992418	0.99958
Niben101Scf02078g05005	"Late embryogenesis abundant (LEA) hydroxyproline-rich glycoprotein family	-0.00702063	7.56965	8.45e-05	0.992666	0.99958
Niben101Scf06516g04018	14-3-3-like protein GF14-C	0.00636161	6.22227	8.35e-05	0.99271	0.99958
Niben101Scf03169g05002	ATP synthase subunit b	0.00798987	9.57741	7.62e-05	0.993037	0.99958
Niben101Scf02613g03001	3-ketoacyl-CoA synthase 11	0.00676967	8.47268	6.79e-05	0.993428	0.999581
Niben101Scf07824g00009	cellulose synthase 1	0.00586204	8.63134	4.94e-05	0.994392	0.999693
Niben101Scf00550g00014	Fasciclin-like arabinogalactan protein 8	-0.0050766	7.05278	4.74e-05	0.994508	0.999693
Niben101Scf00063g13005	malate dehydrogenase	0.00459774	6.10857	4.42e-05	0.994696	0.999693
Niben101Scf01905g00001	Transmembrane 9 superfamily member 11	0.00487379	7.21218	4.28e-05	0.99478	0.999693
Niben101Scf01834g01011	Chaperone protein DnaJ	-0.00467919	7.21177	3.95e-05	0.994987	0.999693
Niben101Scf03069g04013	Elongation factor 1-beta	0.0043423	6.33001	3.84e-05	0.995058	0.999693
Niben101Scf01148g02008	60S ribosomal protein L5	-0.00404075	6.01528	3.45e-05	0.995316	0.999693
Niben101Scf02031g00029	casein kinase 1-like protein 2	0.00400841	6.38677	3.25e-05	0.995453	0.999693
Niben101Scf06579g00007	Cytochrome b-c1 complex subunit 7	-0.00373917	6.05331	2.94e-05	0.995673	0.999693
Niben101Scf01382g05008	V-type proton ATPase subunit H	0.00345319	6.927	2.24e-05	0.996228	0.999693
Niben101Scf01466g01006	LanC-like protein 2	-0.00230095	7.1366	9.63e-06	0.997524	0.999839
Niben101Scf09928g01011	unknown protein	0.00198934	7.08274	7.26e-06	0.99785	0.999839
Niben101Scf06964g00007	Photosystem II D2 protein	0.00378	13.2196	6.97e-06	0.997893	0.999839
Niben101Scf04703g03003	"SAUR-like auxin-responsive protein family"	0.000921985	6.25287	1.75e-06	0.998946	0.99987
Niben101Scf08618g00005	Elongation factor 1-alpha	-0.000869887	6.54801	1.49e-06	0.999025	0.99987
Niben101Scf00568g04071	Photosystem I P700 chlorophyll a apoprotein A2	-0.000295572	9.9715	9.59e-08	0.999753	0.999949
Niben101Scf04099g08003	NAC domain-containing protein 86	-8.8196e-05	8.67456	1.11e-08	0.999916	0.999973
Niben101Scf18308g01001	Eukaryotic translation initiation factor 5A-3	6.29223e-05	6.9229	7.43e-09	0.999931	0.999973
