# Supplementary material for: Comparison of two different host plant genera responding to grapevine leafroll-associated virus 3 infection
Source: Sci Rep. 2020 May 22;10:8505. doi: 10.1038/s41598-020-64972-8 (PMC7244584; doi:10.1038/s41598-020-64972-8)
Supplement: Supplementary file 3 — Supplementary Table S2 [file 41598_2020_64972_MOESM3_ESM.xlsx]

## Sheet: Sheet1
Transcript ID	Gene Name	log2FC	Gene Description	Reference
Upregulated
Niben101Scf05711g01001	NAD(P)H-quinone oxidoreductase subunit 2 A	3.96638	Protect organisms from oxidative stress	Heyno et al., 2013
GSVIVG01005840001	Internal alternative NAD(P)H-ubiquinone oxidoreductase A1, mitochondrial	2.40526
Niben101Scf03676g03012	Subtilisin-like serine protease 2	8.72026	Immune response	Figueiredo et al., 2014
GSVIVG01015069001	Subtilisin-like protease SBT1.8	2.45074
Niben101Scf15536g03009	Bidirectional sugar transporter N3	9.04789	Sugar transport, drought response	Yıldırım et al., 2018
GSVIVG01034023001	Probable sugar phosphate/phosphate translocator At3g11320	2.3857
Niben101Scf08855g02005	U-box domain-containing protein 21	3.76977	Degradation of aberrant proteins induced by stress	Azevedo et al., 2001
GSVIVG01018943001	U-box domain-containing protein 5	2.56999
GSVIVG01007275001	U-box domain-containing protein 9	2.14093
GSVIVG01001115001	U-box domain-containing protein 43 isoform X2	2.70495
GSVIVG01008398001	Beta-glucosidase 47	3.20451	Initiate cell division	Brzobohaty et al., 2003
Niben101ScF03010G05001		5.361
Niben101ScF11283g00002	MLP-like protein	2.88425	Drought tolerance	Wang et al., 2015
GSVIVG01011716001		4.16243
Downregulated
Niben101Scf00447g00019	BAG family molecular chaperone regulator 6	-3.93073	Regulate apoptosis-like processes	Doukhanina et al., 2006
Niben101Scf00837g08001	BAG family molecular chaperone regulator 6	-6.89265
Niben101Scf02175g06018	BAG family molecular chaperone regulator 6	-5.25166
Niben101Scf08675g00002	BAG family molecular chaperone regulator 6	-4.68065
GSVIVG01027028001	BAG family molecular chaperone regulator 6	-4.63793
Niben101Scf06977g00014	Chaperone protein ClpB	-6.62445	Thermotolerance, protein disaggregation	Lee et al., 2004
Niben101Scf04410g09016	Chaperone protein ClpB	-5.15382
Niben101Scf00495g00003	Chaperone protein ClpB	-3.95006
GSVIVG01035900001	chaperone protein ClpB4, mitochondrial	-4.76482
GSVIVG01014062001	chaperone protein ClpD, chloroplastic isoform X3	-2.12335
Niben101Scf15416g00005	copper chaperone	-3.39295	Intracellular delivery of copper to target proteins	Harrison et al., 2000
GSVIVG01019902001	copper chaperone for superoxide dismutase, chloroplastic/cytosolic	-2.36455
Niben101Scf06444g02001	Ethylene-responsive transcription factor 5	-3.69928	Transcription regulation	Fujimoto et al., 2000
Niben101Scf04634g00008	Ethylene-responsive transcription factor 1	-4.50088
Niben101Scf01942g08004	Ethylene-responsive transcription factor 1	-4.21112
Niben101Ctg15010g00002	Ethylene-responsive transcription factor 1	-4.7398
GSVIVG01013935001	ethylene-responsive transcription factor 5	-1.98184
Niben101Scf02124g01003	Heat shock 70 kDa protein	-5.01998	Molecular chaperone, non-covalent folding/unfolding	Chen et al., 2008
Niben101Scf00449g06008	Heat shock 70 kDa protein	-3.80932
GSVIVG01024994001	heat shock cognate 70 kDa protein 2	-1.88246
GSVIVG01017960001	70kD heat shock protein	-6.62081
GSVIVG01017110001	heat shock 70 kDa protein 14	-2.51436
GSVIVG01038517001	heat shock 70 kDa protein, mitochondrial isoform X1	-2.36991
GSVIVG01038380001	heat shock 70 kDa protein 17	-1.90012
Niben101Scf25777g00001	Homeobox-leucine zipper protein ATHB-7	-4.11109	Drought tolerance	Lee & Chun, 1998
GSVIVG01020078001	homeobox-leucine zipper protein HAT5	-2.6059
Niben101Scf08447g01020	Peptidyl-prolyl cis-trans isomerase D	-4.11109	Thermotolerance, pH stabilization, biotic stress	Pogorelko et al., 2014
GSVIVG01005149001	peptidyl-prolyl cis-trans isomerase FKBP65	-3.98518
GSVIVG01002527001	peptidyl-prolyl cis-trans isomerase FKBP62	-3.1511
GSVIVG01032135001	peptidyl-prolyl cis-trans isomerase FKBP42	-2.28118
GSVIVG01002899001	peptidyl-prolyl cis-trans isomerase FKBP62, partial	-2.51455
Stable
Niben101Scf01148g02008	60S ribosomal protein L5	-0.00404	Defense against viral infection	Carvalho et al., 2008
GSVIVG01007667001	60S ribosomal protein L27a-3	-0.00885
Niben101Scf18308g01001	Eukaryotic translation initiation factor 5A-3	6.29e-05	Abiotic stress tolerance	Gallino et al., 2018
GSVIVG01024872001	eukaryotic translation initiation factor 3 subunit G-B	-0.00315
