# Supplementary material for: Comparison of two different host plant genera responding to grapevine leafroll-associated virus 3 infection
Source: Sci Rep. 2020 May 22;10:8505. doi: 10.1038/s41598-020-64972-8 (PMC7244584; doi:10.1038/s41598-020-64972-8)
Supplement: Supplementary file 4 — Supplementary Table S5 [file 41598_2020_64972_MOESM4_ESM.xlsx]

## Sheet: Grape-Healthy
Reference name	# reads	# reads in 1 direction	Percentage of reads		Coverage notes
RACP_1-virus - gi|1531770|emb|Y07764.1|_Grapevine_virus_D_ORF1_and_2	1	0.5	4.23774e-06
RACP_1-virus - gi|169261073|gb|DQ855082.2|_Grapevine_virus_A_isolate_P163-M5_complete_genome	1194	597	0.00505986		Reads at 5 and 3 prime ends; positions 1-500 and 6,380 - 7,500
RACP_1-virus - gi|221665356|gb|FJ597947.1|_Grapevine_yellow_speckle_viroid_2_clone_22-37_complete_genome	6	3	2.54264e-05
RACP_1-virus - gi|297655341|gb|GQ352631.1|_Grapevine_leafroll-associated_virus_3_isolate_621_complete_genome	4669	2334.5	0.019786		Reads cover the majority of the genome
RACP_1-virus - gi|297655355|gb|GQ352632.1|_Grapevine_leafroll-associated_virus_3_isolate_623_complete_genome	8	4	3.39019e-05
RACP_1-virus - gi|297655369|gb|GQ352633.1|_Grapevine_leafroll-associated_virus_3_isolate_PL-20_complete_genome	5	2.5	2.11887e-05
RACP_1-virus - gi|312274687|gb|HQ130312.1|_Grapevine_leafroll-associated_virus_3_isolate_7-124_coat_protein_divergent_coat_protein_21_kDa_protein_19.6_kDa_protein_19.7_kDa_protein_and_7_kDa_protein_genes_complete_cs	9	4.5	3.81397e-05
RACP_1-virus - gi|410825539|gb|JX678977.1|_Grapevine_endophyte_endornavirus_complete_genome	366	183	0.00155101
RACP_1-virus - gi|410825539|gb|JX678977.1|_Grapevine_endophyte_endornavirus_complete_genome(2)	380	190	0.00161034
RACP_1-virus - gi|635010751|gb|KJ539202.1|_Erysiphe_necator_cultivar_NAFU1_18S_ribosomal_RNA_gene_partial_sequence_internal_transcribed_spacer_1_5.8S_ribosomal_RNA_gene_and_internal_transcribed_spacer_2_complete_see	30	15	0.000127132
RACP_1-virus - gi|778539622|gb|KP993474.1|_Grapevine_yellow_speckle_viroid_1_isolate_Cabernet_Sauvignon_complete_genome	39505	19752.5	0.167412
RACP_1-virus - gi|849976185|gb|KR909028.1|_Hop_stunt_viroid_isolate_PGH-2_complete_genome	4062	2031	0.0172137
RACP_1-virus - gi|923717452|gb|KR054735.1|_Grapevine_rupestris_stem_pitting-associated_virus_isolate_GRSPaV-LSL_complete_genome	1555	777.5	0.00658969
RACP_1-virus - gi|1482789018|gb|MH521102.2|	9	4.5	3.81397e-05
RACP_1-virus - Unmapped sequences		11771207	99.7666
RACP_1-virus - Unmapped sequences from gi|1531770|emb|Y07764.1|_Grapevine_virus_D_ORF1_and_2		0.5	4.23774e-06
RACP_1-virus - Unmapped sequences from gi|169261073|gb|DQ855082.2|_Grapevine_virus_A_isolate_P163-M5_complete_genome		100	0.000847548
RACP_1-virus - Unmapped sequences from gi|221665356|gb|FJ597947.1|_Grapevine_yellow_speckle_viroid_2_clone_22-37_complete_genome		3	2.54264e-05
RACP_1-virus - Unmapped sequences from gi|297655341|gb|GQ352631.1|_Grapevine_leafroll-associated_virus_3_isolate_621_complete_genome		112.5	0.000953491
RACP_1-virus - Unmapped sequences from gi|297655355|gb|GQ352632.1|_Grapevine_leafroll-associated_virus_3_isolate_623_complete_genome		0.5	4.23774e-06
RACP_1-virus - Unmapped sequences from gi|297655369|gb|GQ352633.1|_Grapevine_leafroll-associated_virus_3_isolate_PL-20_complete_genome		0.5	4.23774e-06
RACP_1-virus - Unmapped sequences from gi|410825539|gb|JX678977.1|_Grapevine_endophyte_endornavirus_complete_genome		5.5	4.66151e-05
RACP_1-virus - Unmapped sequences from gi|410825539|gb|JX678977.1|_Grapevine_endophyte_endornavirus_complete_genome(2)		7.5	6.35661e-05
RACP_1-virus - Unmapped sequences from gi|778539622|gb|KP993474.1|_Grapevine_yellow_speckle_viroid_1_isolate_Cabernet_Sauvignon_complete_genome		331.5	0.00280962
RACP_1-virus - Unmapped sequences from gi|849976185|gb|KR909028.1|_Hop_stunt_viroid_isolate_PGH-2_complete_genome		636	0.0053904
RACP_1-virus - Unmapped sequences from gi|923717452|gb|KR054735.1|_Grapevine_rupestris_stem_pitting-associated_virus_isolate_GRSPaV-LSL_complete_genome		437.5	0.00370802
RACP_1-virus - Unmapped sequences from gi|1482789018|gb|MH521102.2|		1.5	1.27132e-05
	23597486	11798743
		11798743

## Sheet: Grape-Infected 1
Reference name	# reads	# reads in 1 direction	Percentage of reads		Coverage notes
RACP_5-virus - gi|849976185|gb|KR909028.1|_Hop_stunt_viroid_isolate_PGH-2_complete_genome	20399	10199.5	0.0411542		Reads cover the majority of the genome
RACP_5-virus - gi|778539622|gb|KP993474.1|_Grapevine_yellow_speckle_viroid_1_isolate_Cabernet_Sauvignon_complete_genome	8546	4273	0.0172412		Reads cover the majority of the genome
RACP_5-virus - gi|923717452|gb|KR054735.1|_Grapevine_rupestris_stem_pitting-associated_virus_isolate_GRSPaV-LSL_complete_genome	5079	2539.5	0.0102467		Reads at 5 and 3 prime ends; positions 1-300 and 8,300 - 8,500
RACP_5-virus - gi|297655341|gb|GQ352631.1|_Grapevine_leafroll-associated_virus_3_isolate_621_complete_genome	3810	1905	0.00768654		Reads cover the majority of the genome
RACP_5-virus - gi|169261073|gb|DQ855082.2|_Grapevine_virus_A_isolate_P163-M5_complete_genome	1005	502.5	0.00202755		Reads at 5 and 3 prime ends; positions 1-500 and 6,380 - 7,500
RACP_5-virus - gi|221665356|gb|FJ597947.1|_Grapevine_yellow_speckle_viroid_2_clone_22-37_complete_genome	23	11.5	4.64017e-05
RACP_5-virus - gi|312274687|gb|HQ130312.1|_Grapevine_leafroll-associated_virus_3_isolate_7-124_coat_protein_divergent_coat_protein_21_kDa_protein_19.6_kDa_protein_19.7_kDa_protein_and_7_kDa_protein_genes_complete_cs	9	4.5	1.81572e-05
RACP_5-virus - gi|410825539|gb|JX678977.1|_Grapevine_endophyte_endornavirus_complete_genome(2)	5	2.5	1.00873e-05
RACP_5-virus - gi|297655369|gb|GQ352633.1|_Grapevine_leafroll-associated_virus_3_isolate_PL-20_complete_genome	6	3	1.21048e-05
RACP_5-virus - gi|410825539|gb|JX678977.1|_Grapevine_endophyte_endornavirus_complete_genome	3	1.5	6.05239e-06
RACP_5-virus - gi|57116481|gb|AY706994.1|_Grapevine_rupestris_vein_feathering_virus_polyprotein_gene_complete_cds	3	1.5	6.05239e-06
RACP_5-virus - gi|1482789018|gb|MH521102.2|	3	1.5	6.05239e-06
RACP_5-virus - gi|297655355|gb|GQ352632.1|_Grapevine_leafroll-associated_virus_3_isolate_623_complete_genome	2	1	4.03493e-06
RACP_5-virus - Unmapped sequences from gi|1482789018|gb|MH521102.2|		0.5	2.01746e-06
RACP_5-virus - Unmapped sequences from gi|923717452|gb|KR054735.1|_Grapevine_rupestris_stem_pitting-associated_virus_isolate_GRSPaV-LSL_complete_genome		1493.5	0.00602616
RACP_5-virus - Unmapped sequences from gi|849976185|gb|KR909028.1|_Hop_stunt_viroid_isolate_PGH-2_complete_genome		2791.5	0.0112635
RACP_5-virus - Unmapped sequences from gi|778539622|gb|KP993474.1|_Grapevine_yellow_speckle_viroid_1_isolate_Cabernet_Sauvignon_complete_genome		315	0.001271
RACP_5-virus - Unmapped sequences from gi|297655355|gb|GQ352632.1|_Grapevine_leafroll-associated_virus_3_isolate_623_complete_genome		1	4.03493e-06
RACP_5-virus - Unmapped sequences from gi|297655341|gb|GQ352631.1|_Grapevine_leafroll-associated_virus_3_isolate_621_complete_genome		98.5	0.00039744
RACP_5-virus - Unmapped sequences from gi|221665356|gb|FJ597947.1|_Grapevine_yellow_speckle_viroid_2_clone_22-37_complete_genome		11.5	4.64017e-05
RACP_5-virus - Unmapped sequences from gi|169261073|gb|DQ855082.2|_Grapevine_virus_A_isolate_P163-M5_complete_genome		92.5	0.000373231
RACP_5-virus - Unmapped sequences from gi|57116481|gb|AY706994.1|_Grapevine_rupestris_vein_feathering_virus_polyprotein_gene_complete_cds		1.5	6.05239e-06
RACP_5-virus - Unmapped sequences		24759340	99.9021
	49567184	24783592
		24783592

## Sheet: Grape-Infected 2
Reference name	# reads	# reads in 1 direction	Percentage of reads		Coverage notes
RACP_8-virus2 - gi|169261073|gb|DQ855082.2|_Grapevine_virus_A_isolate_P163-M5_complete_genome	4783	2391.5	0.044195		Reads at 5 and 3 prime ends; positions 1-500 and 6,380 - 7,500
RACP_8-virus2 - gi|297655341|gb|GQ352631.1|_Grapevine_leafroll-associated_virus_3_isolate_621_complete_genome	1631007	815504	15.0705		Reads cover the entire genome
RACP_8-virus2 - gi|297655355|gb|GQ352632.1|_Grapevine_leafroll-associated_virus_3_isolate_623_complete_genome	1683	841.5	0.0155509		Reads cover regions distributed throughout the genome
RACP_8-virus2 - gi|297655369|gb|GQ352633.1|_Grapevine_leafroll-associated_virus_3_isolate_PL-20_complete_genome	1142	571	0.0105521		Reads only covers selected regiopns in the genome, majority at the 3 primer UTR
RACP_8-virus2 - gi|312274687|gb|HQ130312.1|_Grapevine_leafroll-associated_virus_3_isolate_7-124_coat_protein_divergent_coat_protein_21_kDa_protein_19.6_kDa_protein_19.7_kDa_protein_and_7_kDa_protein_genes_complete_cs	4559	2279.5	0.0421252		Most at the 3 prime end of this reference sequence
RACP_8-virus2 - gi|410825539|gb|JX678977.1|_Grapevine_endophyte_endornavirus_complete_genome	2	1	1.848e-05
RACP_8-virus2 - gi|635010751|gb|KJ539202.1|_Erysiphe_necator_cultivar_NAFU1_18S_ribosomal_RNA_gene_partial_sequence_internal_transcribed_spacer_1_5.8S_ribosomal_RNA_gene_and_internal_transcribed_spacer_2_complete_see	4	2	3.69601e-05
RACP_8-virus2 - gi|778539622|gb|KP993474.1|_Grapevine_yellow_speckle_viroid_1_isolate_Cabernet_Sauvignon_complete_genome	1087	543.5	0.0100439
RACP_8-virus2 - gi|849976185|gb|KR909028.1|_Hop_stunt_viroid_isolate_PGH-2_complete_genome	1484	742	0.0137122
RACP_8-virus2 - gi|923717452|gb|KR054735.1|_Grapevine_rupestris_stem_pitting-associated_virus_isolate_GRSPaV-LSL_complete_genome	89	44.5	0.000822361
RACP_8-virus2 - gi|1482789018|gb|MH521102.2|	867	433.5	0.00801109		Reads cover regions distributed throughout the genome
RACP_8-virus2 - gi|1482789025|gb|MH521109.2|	2	1	1.848e-05
RACP_8-virus2 - Unmapped sequences	9136067	4.56803e+06	84.4174
RACP_8-virus2 - Unmapped sequences from gi|169261073|gb|DQ855082.2|_Grapevine_virus_A_isolate_P163-M5_complete_genome	478	239	0.00441673
RACP_8-virus2 - Unmapped sequences from gi|297655341|gb|GQ352631.1|_Grapevine_leafroll-associated_virus_3_isolate_621_complete_genome		18939.5	0.350003
RACP_8-virus2 - Unmapped sequences from gi|297655355|gb|GQ352632.1|_Grapevine_leafroll-associated_virus_3_isolate_623_complete_genome		127	0.00234696
RACP_8-virus2 - Unmapped sequences from gi|297655369|gb|GQ352633.1|_Grapevine_leafroll-associated_virus_3_isolate_PL-20_complete_genome		49	0.000905522
RACP_8-virus2 - Unmapped sequences from gi|312274687|gb|HQ130312.1|_Grapevine_leafroll-associated_virus_3_isolate_7-124_coat_protein_divergent_coat_protein_21_kDa_protein_19.6_kDa_protein_19.7_kDa_protein_and_7_kDa_protein_genes_complete_cs		83.5	0.00154308
RACP_8-virus2 - Unmapped sequences from gi|778539622|gb|KP993474.1|_Grapevine_yellow_speckle_viroid_1_isolate_Cabernet_Sauvignon_complete_genome		55.5	0.00102564
RACP_8-virus2 - Unmapped sequences from gi|849976185|gb|KR909028.1|_Hop_stunt_viroid_isolate_PGH-2_complete_genome		279	0.00515593
RACP_8-virus2 - Unmapped sequences from gi|923717452|gb|KR054735.1|_Grapevine_rupestris_stem_pitting-associated_virus_isolate_GRSPaV-LSL_complete_genome		14.5	0.00026796
RACP_8-virus2 - Unmapped sequences from gi|1482789018|gb|MH521102.2|		71	0.00131208
	10822492	5411246
		5411246

## Sheet: Benth-Healthy 1
Reference name	# reads	# reads in 1 direction	Percentage of reads		Coverage notes
RACP_11-virus - gi|57116481|gb|AY706994.1|_Grapevine_rupestris_vein_feathering_virus_polyprotein_gene_complete_cds	1	0.5	1.56812e-06
RACP_11-virus - gi|169261073|gb|DQ855082.2|_Grapevine_virus_A_isolate_P163-M5_complete_genome	927	463.5	0.00145365		Reads at 5 and 3 prime ends; positions 1-500 and 6,380 - 7,500
RACP_11-virus - gi|297655341|gb|GQ352631.1|_Grapevine_leafroll-associated_virus_3_isolate_621_complete_genome	3848	1924	0.00603414		Reads cover regions distributed throughout the genome
RACP_11-virus - gi|297655355|gb|GQ352632.1|_Grapevine_leafroll-associated_virus_3_isolate_623_complete_genome	3	1.5	4.70437e-06
RACP_11-virus - gi|297655369|gb|GQ352633.1|_Grapevine_leafroll-associated_virus_3_isolate_PL-20_complete_genome	1700	850	0.00266581		Reads cover regions distributed throughout the genome
RACP_11-virus - gi|312274687|gb|HQ130312.1|_Grapevine_leafroll-associated_virus_3_isolate_7-124_coat_protein_divergent_coat_protein_21_kDa_protein_19.6_kDa_protein_19.7_kDa_protein_and_7_kDa_protein_genes_complete_cs	6	3	9.40874e-06
RACP_11-virus - gi|410825539|gb|JX678977.1|_Grapevine_endophyte_endornavirus_complete_genome	2	1	3.13625e-06
RACP_11-virus - gi|410825539|gb|JX678977.1|_Grapevine_endophyte_endornavirus_complete_genome(2)	2	1	3.13625e-06
RACP_11-virus - gi|757815076|gb|KM659859.1|_Potato_virus_X_isolate_PVX-Gooseberry_complete_genome	3	1.5	4.70437e-06
RACP_11-virus - gi|778539622|gb|KP993474.1|_Grapevine_yellow_speckle_viroid_1_isolate_Cabernet_Sauvignon_complete_genome	33	16.5	5.17481e-05
RACP_11-virus - gi|849976185|gb|KR909028.1|_Hop_stunt_viroid_isolate_PGH-2_complete_genome	35	17.5	5.48843e-05
RACP_11-virus - gi|923717452|gb|KR054735.1|_Grapevine_rupestris_stem_pitting-associated_virus_isolate_GRSPaV-LSL_complete_genome	4	2	6.27249e-06
RACP_11-virus - Unmapped sequences		31881746	99.989
RACP_11-virus - Unmapped sequences from gi|57116481|gb|AY706994.1|_Grapevine_rupestris_vein_feathering_virus_polyprotein_gene_complete_cds		0.5	1.56812e-06
RACP_11-virus - Unmapped sequences from gi|169261073|gb|DQ855082.2|_Grapevine_virus_A_isolate_P163-M5_complete_genome		77.5	0.000243059
RACP_11-virus - Unmapped sequences from gi|297655341|gb|GQ352631.1|_Grapevine_leafroll-associated_virus_3_isolate_621_complete_genome		92	0.000288535
RACP_11-virus - Unmapped sequences from gi|297655355|gb|GQ352632.1|_Grapevine_leafroll-associated_virus_3_isolate_623_complete_genome		1.5	4.70437e-06
RACP_11-virus - Unmapped sequences from gi|297655369|gb|GQ352633.1|_Grapevine_leafroll-associated_virus_3_isolate_PL-20_complete_genome		44.5	0.000139563
RACP_11-virus - Unmapped sequences from gi|312274687|gb|HQ130312.1|_Grapevine_leafroll-associated_virus_3_isolate_7-124_coat_protein_divergent_coat_protein_21_kDa_protein_19.6_kDa_protein_19.7_kDa_protein_and_7_kDa_protein_genes_complete_cs		0.5	1.56812e-06
RACP_11-virus - Unmapped sequences from gi|757815076|gb|KM659859.1|_Potato_virus_X_isolate_PVX-Gooseberry_complete_genome		1.5	4.70437e-06
RACP_11-virus - Unmapped sequences from gi|778539622|gb|KP993474.1|_Grapevine_yellow_speckle_viroid_1_isolate_Cabernet_Sauvignon_complete_genome		0.5	1.56812e-06
RACP_11-virus - Unmapped sequences from gi|849976185|gb|KR909028.1|_Hop_stunt_viroid_isolate_PGH-2_complete_genome		5.5	1.72494e-05
RACP_11-virus - Unmapped sequences from gi|923717452|gb|KR054735.1|_Grapevine_rupestris_stem_pitting-associated_virus_isolate_GRSPaV-LSL_complete_genome		1	3.13625e-06
	63770506	31885253
		31885253

## Sheet: Benth-Healthy 2
Reference name	# reads	# reads in 1 direction	Percentage of reads		Coverage notes
RACP_12-virus - gi|169261073|gb|DQ855082.2|_Grapevine_virus_A_isolate_P163-M5_complete_genome	64	32	0.000995927		Reads at 5 and 3 prime ends; positions 1-500 and 6,380 - 7,500
RACP_12-virus - gi|297655341|gb|GQ352631.1|_Grapevine_leafroll-associated_virus_3_isolate_621_complete_genome	288	144	0.00448167		Reads cover regions distributed throughout the genome
RACP_12-virus - gi|297655369|gb|GQ352633.1|_Grapevine_leafroll-associated_virus_3_isolate_PL-20_complete_genome	154	77	0.00239645		Reads cover regions distributed throughout the genome
RACP_12-virus - gi|410825539|gb|JX678977.1|_Grapevine_endophyte_endornavirus_complete_genome	1	0.5	1.55614e-05
RACP_12-virus - gi|410825539|gb|JX678977.1|_Grapevine_endophyte_endornavirus_complete_genome(2)	1	0.5	1.55614e-05
RACP_12-virus - gi|778539622|gb|KP993474.1|_Grapevine_yellow_speckle_viroid_1_isolate_Cabernet_Sauvignon_complete_genome	1	0.5	1.55614e-05
RACP_12-virus - Unmapped sequences		3212817	99.9916
RACP_12-virus - Unmapped sequences from gi|169261073|gb|DQ855082.2|_Grapevine_virus_A_isolate_P163-M5_complete_genome		5	0.000155614
RACP_12-virus - Unmapped sequences from gi|297655341|gb|GQ352631.1|_Grapevine_leafroll-associated_virus_3_isolate_621_complete_genome		7	0.000217859
RACP_12-virus - Unmapped sequences from gi|297655369|gb|GQ352633.1|_Grapevine_leafroll-associated_virus_3_isolate_PL-20_complete_genome		2	6.22455e-05
RACP_12-virus - Unmapped sequences from gi|778539622|gb|KP993474.1|_Grapevine_yellow_speckle_viroid_1_isolate_Cabernet_Sauvignon_complete_genome		0.5	1.55614e-05
	6426172	3213086
		3213086

## Sheet: Benth-Infected
Reference name	# reads	# reads in 1 direction	Percentage of reads		Coverage notes
RACP_13-virus - gi|1531770|emb|Y07764.1|_Grapevine_virus_D_ORF1_and_2	116	58	0.000125861		Coverage between 490 to 620
RACP_13-virus - gi|169261073|gb|DQ855082.2|_Grapevine_virus_A_isolate_P163-M5_complete_genome	819664	409832	0.88934		Reads at 5 and 3 prime ends; positions 1-700 and 6,200 - 7,500, and multiple regions inbetween.
RACP_13-virus - gi|297655341|gb|GQ352631.1|_Grapevine_leafroll-associated_virus_3_isolate_621_complete_genome	1685031	842516	1.82827		Full genome coverage
RACP_13-virus - gi|297655355|gb|GQ352632.1|_Grapevine_leafroll-associated_virus_3_isolate_623_complete_genome	1289	644.5	0.00139857		Reads cover regions distributed throughout the genome
RACP_13-virus - gi|297655369|gb|GQ352633.1|_Grapevine_leafroll-associated_virus_3_isolate_PL-20_complete_genome	1401	700.5	0.00152009		Reads cover ~9 regions over the entire genome
RACP_13-virus - gi|312274687|gb|HQ130312.1|_Grapevine_leafroll-associated_virus_3_isolate_7-124_coat_protein_divergent_coat_protein_21_kDa_protein_19.6_kDa_protein_19.7_kDa_protein_and_7_kDa_protein_genes_complete_cs	5372	2686	0.00582865		Most at the 3 prime end of this reference sequence
RACP_13-virus - gi|315190636|gb|HQ401016.1|_Grapevine_leafroll-associated_virus_3_isolate_Trincadeira-12_coat_protein_gene_complete_cds	2	1	2.17001e-06
RACP_13-virus - gi|410825539|gb|JX678977.1|_Grapevine_endophyte_endornavirus_complete_genome(2)	2	1	2.17001e-06
RACP_13-virus - gi|757815076|gb|KM659859.1|_Potato_virus_X_isolate_PVX-Gooseberry_complete_genome	1	0.5	1.08501e-06
RACP_13-virus - gi|778539622|gb|KP993474.1|_Grapevine_yellow_speckle_viroid_1_isolate_Cabernet_Sauvignon_complete_genome	437	218.5	0.000474147		Reads throughout the reference genome
RACP_13-virus - gi|849976185|gb|KR909028.1|_Hop_stunt_viroid_isolate_PGH-2_complete_genome	1395	697.5	0.00151358		Reads throughout the reference genome
RACP_13-virus - gi|923717452|gb|KR054735.1|_Grapevine_rupestris_stem_pitting-associated_virus_isolate_GRSPaV-LSL_complete_genome	129	64.5	0.000139966
RACP_13-virus - gi|1276495904|gb|KY073324.1|	3	1.5	3.25502e-06
RACP_13-virus - gi|1476433222|gb|MH796136.1|	4	2	4.34002e-06
RACP_13-virus - gi|1482789018|gb|MH521102.2|	919	459.5	0.00099712
RACP_13-virus - gi|1482789025|gb|MH521109.2|	2	1	2.17001e-06
RACP_13-virus - Unmapped sequences		44727326	97.0588
RACP_13-virus - Unmapped sequences from gi|1531770|emb|Y07764.1|_Grapevine_virus_D_ORF1_and_2		56.5	0.000122606
RACP_13-virus - Unmapped sequences from gi|169261073|gb|DQ855082.2|_Grapevine_virus_A_isolate_P163-M5_complete_genome		62092	0.13474
RACP_13-virus - Unmapped sequences from gi|297655341|gb|GQ352631.1|_Grapevine_leafroll-associated_virus_3_isolate_621_complete_genome		34641	0.0751713
RACP_13-virus - Unmapped sequences from gi|297655355|gb|GQ352632.1|_Grapevine_leafroll-associated_virus_3_isolate_623_complete_genome		169.5	0.000367817
RACP_13-virus - Unmapped sequences from gi|297655369|gb|GQ352633.1|_Grapevine_leafroll-associated_virus_3_isolate_PL-20_complete_genome		79.5	0.000172516
RACP_13-virus - Unmapped sequences from gi|312274687|gb|HQ130312.1|_Grapevine_leafroll-associated_virus_3_isolate_7-124_coat_protein_divergent_coat_protein_21_kDa_protein_19.6_kDa_protein_19.7_kDa_protein_and_7_kDa_protein_genes_complete_cs		146.5	0.000317906
RACP_13-virus - Unmapped sequences from gi|757815076|gb|KM659859.1|_Potato_virus_X_isolate_PVX-Gooseberry_complete_genome		0.5	1.08501e-06
RACP_13-virus - Unmapped sequences from gi|778539622|gb|KP993474.1|_Grapevine_yellow_speckle_viroid_1_isolate_Cabernet_Sauvignon_complete_genome		19.5	4.23152e-05
RACP_13-virus - Unmapped sequences from gi|849976185|gb|KR909028.1|_Hop_stunt_viroid_isolate_PGH-2_complete_genome		177.5	0.000385177
RACP_13-virus - Unmapped sequences from gi|923717452|gb|KR054735.1|_Grapevine_rupestris_stem_pitting-associated_virus_isolate_GRSPaV-LSL_complete_genome		12.5	2.71251e-05
RACP_13-virus - Unmapped sequences from gi|1276495904|gb|KY073324.1|		0.5	1.08501e-06
RACP_13-virus - Unmapped sequences from gi|1482789018|gb|MH521102.2|		128	0.000277761
	92165466	46082733
		46082733

## Sheet: Sample Index
RACP005_1_S8_L002 Grape-Healthy
RACP005_5_S9_L002 Grape-Infected-1
RACP005_8_S10_L002 Grape-Infected-2
RACP005_11_S11_L002 Benth-Healthy-1
RACP005_12_S12_L002 Benth-Healthy-2
RACP005_13_S13_L002 Benth-Infected
